# Supplementary material for: Astrocytic Phenotypic Switching in Posterior Piriform Cortex Orchestrates Bone Cancer Pain–Depression Comorbidity via Purinergic–Noradrenergic Signaling
Source: Adv Sci (Weinh). 2026 Jun 5:e23150. Online ahead of print. doi: 10.1002/advs.202523150 (PMC13336383; doi:10.1002/advs.202523150)
Supplement: Supplementary file 2 — Supporting File 2: advs75972‐sup‐0002‐Data1.xlsx. [file ADVS-9999-e23150-s003.xlsx]

## Sheet: Figure 1
Fig 1bB										Fig1C
Body weight												BL			7 d			10 d			14 d			17 d			21 d
		BL	7d	10d	14d	17d	21d					PWT	PWL	Cold allodynia	PWT	PWL	Cold allodynia	PWT	PWL	Cold allodynia	PWT	PWL	Cold allodynia	PWT	PWL	Cold allodynia	PWT	PWL	Cold allodynia
Group	No.									Group	No.
Sham	S1	19.2	20.3	18.1	22.4	23.9	21.5			Sham	S1	0.6	12.45	0	1	14.32	4.09	1	14.8	7.44	1	9.91	0.46	1	12.67	0.51	1	13.22	2.25
	S2	26.4	26.9	27.1	29.4	29.3	29.7				S2	0.6	11.08	2.39	1	8.71	2.66	0.6	14.93	0.18	0.6	11.89	4.95	0.4	9.92	3.24	1	9.8	0.89
	S3	19.7	21.1	22.9	22.3	20.7	20.4				S3	1	12.11	0	1	13.09	0	1	12.23	0.32	0.6	13.11	0.27	0.4	11.41	5.62	0.4	15.37	0
	S4	22	22.3	25.1	28.9	28.1	29.7				S4	1	9.96	0	0.6	10.53	0.59	0.4	14.46	0	1	12.5	5.13	0.6	12.21	0.77	1	14.9	6.18
	S5	23.9	25.1	26.5	21.3	21	22.6				S5	1	12.2	0.78	0.6	9.5	1.86	1	10.38	2.43	1	12.07	1.81	1	10.71	0	0.4	11.15	1.93
	S6	22.2	20.4	24.1	25.8	26.2	25.5				S6	0.6	12.43	6.17	1	12.15	0.99	1	8.11	3.06	1	8.08	0	0.6	8.76	4.4	1	8.41	3.58
	S7	25.1	22.8	23.5	24.7	25.5	24.9				S7	1	14.55	5.43	0.4	10.08	1.01	0.4	14.87	8.49	0.6	11.02	7.71	1	11.7	4.62	1	12.53	0
	S8	21.8	19.9	22.3	22.1	24.9	24.6				S8	1	10.76	0.36	0.4	14.08	8.58	0.6	10.24	0.2	1	9.33	2.32	0.4	7.76	8.16	0.6	11.59	3.46
	S9	23.3	22.9	23.9	25.1	27.7	28.9				S9	0.6	9.25	5.53	1	8.3	0.91	1	14.03	9.54	0.6	14.03	0	1	12.49	4.84	0.6	9.31	0
	S10	25.8	28.3	29	27.1	27.7	26				S10	1	11.09	3.27	0.6	14.1	3.62	0.6	10.81	2.62	1	10.77	0.63	0.6	9.86	0.65	1	11.9	1.64
Cancer	C1	17.8	17	19.3	20.1	20.5	19.3			Cancer	C1	1	14.43	2.19	0.16	4.13	2.59	0.02	5.14	5.33	0.02	4.45	12.52	0.02	3.18	15.01	0.02	5.79	10.7
	C2	21.3	22.8	23.1	23.9	23.1	23.8				C2	0.6	14.19	0	0.4	7.22	0.22	0.02	3.89	12.59	0.02	4.4	14.18	0.02	3.64	14.89	0.02	6.1	19.91
	C3	21.9	22.5	23.1	22.9	23.5	23.9				C3	0.6	13.29	0	0.07	2.88	0.77	0.16	4.88	14.6	0.02	7.3	15.4	0.02	7.09	18.07	0.02	3.91	16.88
	C4	23.7	24.5	24.9	25.2	26.4	26.2				C4	1	14.67	1.21	0.4	8.19	5.58	0.4	3.81	14.3	0.4	6.55	13	0.16	5.14	19.7	0.02	3.89	13.43
	C5	26.6	27.1	26.9	27.5	27.8	26.1				C5	1	11.09	0	0.4	7.23	8.34	0.16	3.76	9.4	0.02	2.33	9.02	0.04	4.89	17.76	0.04	4.87	17.9
	C6	23.5	24.8	24.3	25.1	25.5	24.9				C6	0.4	8.87	1.25	0.16	4.25	8.7	0.04	5.76	16.2	0.04	5.09	19.1	0.02	4.07	16.93	0.07	3.06	17.84
	C7	26.2	27.7	28.2	28.9	29.4	28.1				C7	0.6	13.41	0	0.04	9.04	5.1	0.07	8.13	13.62	0.02	2.33	16.9	0.02	3.76	18.8	0.07	4.32	19.02
	C8	24.6	25.7	23.1	25.3	25.9	26				C8	1	14.29	2.64	0.07	5.9	9.38	0.04	2.6	13.15	0.02	7.91	14.75	0.02	6.87	12	0.02	5.7	17.3
	C9	22.9	20.1	21.8	21.3	21.1	18.7				C9	1	13.23	7.16	0.16	2.62	8.72	0.16	2.71	12.4	0.02	3.83	6.23	0.07	3.67	15.96	0.04	3.54	17.4
	C10	26.6	25.5	25.4	25.5	26	24.6				C10	1	12.9	3.47	0.04	4.78	0.84	0.02	7.34	14	0.04	7.1	14.2	0.02	4.42	11.09	0.04	3.61	14.25
	C11	18.1	18.4	18.7	19.5	20.4	20				C11	0.4	9.05	0	0.4	6.33	7.45	0.16	5.64	6.8	0.16	9.12	15.4	0.02	4.3	17.65	0.02	2.87	16.13
	C12	22.4	24.1	23.2	23.9	24.5	22.8				C12	0.6	13.78	0.91	0.02	9.44	8.07	0.07	10.35	15.3	0.16	13.03	11.33	0.07	11.14	15.44	0.16	9.09	17.21
Fig1D						Fig1E
	Spontaneous pain					Group	No.	SPT	TST	FST
Group	No.	Flinches	Guarding			Sham	S1	74.67	99.72	80.9
Sham	S1	1.28	1.44				S2	57.32	52.25	82.63
	S2	1.66	0.59				S3	82.21	90.04	118.76
	S3	0	0				S4	68.46	88.23	100.48
	S4	0	1.49				S5	94.12	113	93.29
	S5	3.98	1.53				S6	89.65	103.94	96.7
	S6	1.79	5.55				S7	73.1	87.57	110.3
	S7	1.25	1.08				S8	69.93	80.16	104.42
	S8	2.88	2.8				S9	81.09	133.77	116.01
	S9	1.38	0.37				S10	94.24	127.85	90.44
	S10	1.02	1.19				S11		52.55
Cancer	C1	6.35	13.45			Cancer	C1	44.5	125.61	115.91
	C2	7.32	17.65				C2	76.06	112.46	107.89
	C3	7.45	7.87				C3	33.4	178.03	128.64
	C4	13.84	15.77				C4	28.65	135.11	106.68
	C5	18.65	11.95				C5	52.73	180.61	117.4
	C6	8.12	8.67				C6	36.97	154.73	124.57
	C7	8.75	13.62				C7	48.81	189.81	102.2
	C8	16.03	12.41				C8	36.55	132.91	118.3
	C9	10.46	4.76				C9	54.47	173.95	135.49
	C10	7.73	5.82				C10	41.6	128.53	136.4
	C11	6.01	9.76				C11	21.54	130.5	141.31
	C12	13.4	7.55				C12	59.84	198.11	112.5

## Sheet: Figure 2
Fig2C
	SS			AON			AI			TTd			PPC			CA			BLA			LS			ZI			MOB			SOCI			NTB			AN
Num	1.22146	1.14273	1.10144	2.10611	1.66907	2.15571	1.15593	1.74696	2.0452	1.81818	1.37753	3.04202	2.7758	4.31843	2.56053	1.38505	1.36943	1.93805	1.49076	1.544	2.14503	2.45172	1.05	1.65052	3.52751	2.01282	4.1256	3.52296	1.10145	2.48581	1.4891	1.34643	1.57359	2.80851	1.83117	1.51351	1.83817	1.32788	1.61705
Fig2D					Fig2E					Fig2J
	Sham	Cancer				Sham	Cancer				NEUN	GFAP	Iba-1
No.1	3769	10462			No.1	99.06	307.55			No.1	5.88235	58.8235	35.2941
No.2	2616	11297			No.2	204.35	310.03			No.2	10.8696	52.1739	36.9565
No.3	3197	8186			No.3	179.43	203.01			No.3	15.0943	47.1698	37.7358
					No.4	230.09	371.25			No.4	3.92157	54.902	41.1765
					No.5	170.11	301.97			No.5	8.19672	55.7377	36.0656
										No.6	8.88889	64.4444	26.6667

## Sheet: Figure 3
Fig3B
Distance from soma (μm)	Sham										Cancer 7 d										Cancer 17 d								Cancer 21 d
0	0	0	2	2	1	1	1	2	0	1	2	1	0	0	0	0	1	1	1	0	0	1	2	0	0	2	1	0	2	1	0	2	0	1	0	0	0
10	10	16	14	15	16	10	10	13	15	14	9	15	20	17	12	7	9	7	16	24	13	24	10	8	12	25	20	17	25	15	18	16	17	17	7	13	9
20	15	11	14	13	21	13	11	13	24	11	16	15	22	20	17	16	18	15	17	22	10	16	16	15	12	22	13	15	11	10	17	10	7	8	8	10	9
30	25	20	17	24	19	22	27	25	19	20	17	19	25	15	17	16	18	17	16	26	11	14	30	15	25	28	18	16	13	12	32	11	11	14	9	16	15
40	23	21	26	30	17	26	21	30	22	17	22	30	31	14	21	17	23	10	22	35	11	13	25	18	21	24	20	22	8	15	17	15	7	13	11	16	13
50	23	35	26	32	16	40	22	31	34	26	16	17	23	20	22	15	23	22	20	40	7	17	21	21	14	22	14	22	9	16	18	13	12	18	3	19	13
60	26	23	26	28	20	23	28	28	35	21	12	14	19	23	34	12	19	16	13	36	16	12	9	23	7	23	11	26	8	11	18	9	10	12	0	20	15
70	25	29	19	30	10	17	34	28	30	22	15	7	12	23	32	8	13	7	6	35	7	15	12	17	9	15	10	18	7	14	15	7	6	7	4	14	11
80	26	22	19	16	14	15	21	20	26	20	15	3	3	18	33	7	7	5	7	51	10	15	9	16	8	10	14	11	5	7	14	6	10	6	3	9	11
90	17	20	14	19	6	15	15	23	29	17	9	3	0	17	39	4	9	5	7	27	12	12	13	12	12	11	12	18	7	4	7	3	10	5	0	9	7
100	19	15	15	10	1	15	17	34	23	8	7	4	0	17	25	4	4	8	4	15	8	6	6	17	7	13	8	15	4	6	8	3	8	3	0	7	8
110	14	10	12	13	0	11	11	19	16	7	5	6	0	32	18	6	3	3	10	17	7	8	2	8	3	9	5	14	4	2	8	4	10	4	0	6	2
120	12	9	7	16	0	8	3	15	7	7	1	8	0	24	12	4	1	1	10	15	12	5	1	13	7	7	6	8	3	2	4	1	9	3	0	4	0
130	5	5	1	2	0	6	2	9	0	5	0	6	0	13	13	1	0	2	5	5	4	2	0	3	8	6	2	5	5	2	3	0	12	1	0	0	2
140	3	2	1	6	0	0	0	0	0	3	0	2	0	15	11	0	0	0	1	1	0	2	0	3	5	6	1	2	5	0	3	0	11	0	0	0	2
150	1	0	0	0	0	0	0	0	0	1	0	3	0	10	9	0	0	0	1	1	0	1	0	0	5	3	2	0	6	0	0	0	7	0	0	0	0
Fig3C							Fig3F
	Sham	Cancer 7 d	Cancer 17 d	Cancer 21 d				Sham	Cancer 21d
No.1	230.181	216.511	430.652	723.086			C3	10.88	87.12
No.2	226.33	265.509	485.059	680.649				16.26	89.22
No.3	289.767	274.39	570.974	399.468				19.49	94.69
No.4	160.756	127.383	423.176	417.711				14.96	83.62
No.5	204.945	230.662	324.01	402.809				11.34	75.17
No.6	180.202	333.815	379.212	378.096			S100A10	89.12	12.88
No.7	146.767	291.924	628.831	373.86				83.74	10.78
No.8	195.159	420.882	307.618	393.996				80.51	5.31
No.9	334.083	381.404		353.186				85.04	16.38
No.10	247.739	357.028						88.66	24.83

## Sheet: Figure 4A
Accession	FC	p-value
delta-12-PGJ2	0.381133	0.000911136
Niacinamide	0.621946	0.00385539
Norepinephrine	0.599298	0.00468554
1-Methylhistidine	2.44174	0.00893253
1-palmitoyl-2-oleoyl-sn-glycerol	2.00474	0.0101923
DL-serine	0.651056	0.011052
Adenosine	0.0826772	0.0121323
Dl-threonine methyl ester	0.512826	0.0164682
Hypoxanthine	0.71527	0.0251586
Phosphorylcholine	0.311634	0.025596
Creatinine	0.650337	0.0349562
3-[(cholamidopropyl)dimethylammonio]-1-propanesulfonate	0.565021	0.0394462
D-erythro-imidazolylglycerol phosphate	0.533002	0.0402445
N-oleoylethanolamine	0.704997	0.0446124
Isopentenyladenosine	0.439347	0.0448019
Adenosine 5'-triphosphate (atp)	0.429854	0.0491351
20-Hydroxyarachidonic acid	0.592234	0.0560474
Erucamide	2.63236	0.0569382
N-.alpha.-acetyl-l-ornithine	1.8242	0.0574985
Cis-13-docosenoic acid	2.3674	0.0648969
Concanamycin b	2.61926	0.065544
1-Stearoyl-2-arachidonoyl-sn-glycerol	1.54758	0.0722182
Glycerol trioleate	3.48461	0.0739762
Arachidonic acid methyl ester	0.567268	0.0761196
1,2-dioleoyl-sn-glycero-3-phospho-l-serine	2.86559	0.0848237
1,2-dipentadecanoyl-sn-glycero-3-phosphocholine	1.47512	0.085041
L-palmitoylcarnitine	0.632582	0.086897
1-stearoyl-2-hydroxy-sn-glycero-3-phosphoethanolamine	1.3875	0.0910624
4-Hydroxybutanoic acid lactone	0.821604	0.0928304
1,2-dilinoleoylglycerol	2.41244	0.0932331
1-hexadecyl-2-(9z-octadecenoyl)-sn-glycero-3-phosphocholine	2.50992	0.0956289
.alpha.-d-galactosamine 1-phosphate	1.26602	0.250002
.alpha.-d-mannose pentaacetate	0.805195	0.0978616
.alpha.-L-Glu-Gly	0.78286	0.648388
.beta.-homoproline	0.334532	0.0299192
.delta.12-prostaglandin d2	0.546855	0.106482
.gamma.-aminobutyric acid	0.939222	0.52392
(-)-Medicarpin	0.710326	0.275733
(-)-riboflavin	0.939773	0.718563
(1s,2r-d-erythro-2-n-myristoylamino)-1-phenyl-1-propanol	1.09874	0.565301
(2r)-3-hydroxyisovaleroylcarnitine	0.954015	0.842589
(2s,3s)-6-((3r,5s,7r,9s,10s,13r,14s,17r)-3,7-dihydroxy-10,13-dimethylhexadecahydro-1h-cyclopenta[a]phenanthren-17-yl)-3-hydroxy-2-methylheptanoic acid	1.02532	0.93723
(3s)-vestitol	0.840332	0.567702
(cis+trans)-nerodilol	0.929369	0.778085
(r)-butyrylcarnitine	0.961563	0.886411
[5-acetyloxy-3-(hydroxymethyl)-2-oxo-6-propan-2-ylcyclohex-3-en-1-yl] 3-methylpentanoate	1.58968	0.383101
1-(1',3'-benzodioxol-5'-yl)-2-butanamine	1.52482	0.0238619
1-(1z-octadecenyl)-2-(4z,7z,10z,13z,16z,19z-docosahexaenoyl)-sn-glycero-3-phosphoethanolamine	1.98236	0.28779
1-(1z-octadecenyl)-sn-glycero-3-phosphocholine	1.48014	0.35519
1-Aminocyclopropanecarboxylic acid	1.2087	0.307498
1-docosahexaenoyl-2-stearoyl-sn-glycero-3-phosphocholine	0.855778	0.554011
1-heptadecanoyl-sn-glycero-3-phosphocholine	1.27011	0.285017
1-hexadecanoyl-2-octadecadienoyl-sn-glycero-3-phosphocholine	1.61348	0.325959
1-hexadecylamine	1.70637	0.392338
1-linoleoyl-2-oleoyl-rac-glycerol	3.05286	0.18711
1-methyl-l-histidine	1.60885	0.190485
1-methyladenosine	0.853769	0.441963
1-methylhistamine	0.624196	0.228783
1-Methylnicotinamide	0.871822	0.366127
1-monolinoleoyl-rac-glycerol	0.900477	0.48279
1-myristoyl-sn-glycero-3-phosphocholine	1.37486	0.431611
1-naphthaleneacetamide	0.515174	0.00719445
1-o-hexadecyl-2-o-(2e-butenoyl)-sn-glyceryl-3-phosphocholine	1.16117	0.587575
1-o-hexadecyl-2-o-acetyl-sn-glyceryl-3-phosphorylcholine	0.949051	0.636008
1-octadecanoyl-2-octadecenoyl-sn-glycero-3-phosphocholine	1.76156	0.360376
1-oleoyl-2-myristoyl-sn-glycero-3-phosphocholine	1.61399	0.307615
1-oleoyl-2-palmitoyl-rac-glycerol	1.05845	0.843996
1-oleoyl-sn-glycero-3-phosphocholine	1.11598	0.54572
1-oleoyl-sn-glycero-3-phosphoethanolamine	1.01634	0.946983
1-palmitoyl-2-azelaoylphosphatidylcholine	2.11476	0.292821
1-palmitoyl-2-docosahexaenoyl-sn-glycero-3-phosphocholine	1.13378	0.556554
1-palmitoyl-2-hydroxy-sn-glycero-3-phosphoethanolamine	0.986682	0.945803
1-palmitoyl-2-linoleoyl-rac-glycerol	1.44092	0.309861
1-palmitoyl-2-myristoyl-sn-glycero-3-phosphocholine	1.29399	0.538495
1-palmitoyl-2-oleoyl-sn-glycero-3-phosphoethanolamine	2.07656	0.1041
1-palmitoyl-2-thiopalmitoyl phosphatidylcholine	0.782291	0.663333
1-palmitoyl-sn-glycero-3-phosphocholine	1.02985	0.891084
1-palmitoylglycerol	1.56888	0.243838
1-piperidinecarboxylic acid, 4-[bis(1,3-benzodioxol-5-yl)hydroxymethyl]-, 4-nitrophenyl ester	0.61586	0.112752
1-stearoyl-2-arachidonoyl-sn-glycero-3-phospho-(1'-myo-inositol)	2.21494	0.10329
1-stearoyl-2-docosahexaenoyl-sn-glycerol	3.9328	0.127046
1-Stearoyl-2-hydroxy-sn-glycero-3-phosphocholine	0.911221	0.644365
1-Stearoyl-2-oleoyl-sn-glycerol 3-phosphocholine (SOPC)	1.04011	0.844274
1-stearoyl-rac-glycerol	1.81	0.216967
1-Stearoyl-sn-glycerol 3-phosphocholine	1.22516	0.475106
1,2-benzenedicarboxylic acid	3.4361	0.362179
1,2-di-(9z,12z,15z-octadecatrienoyl)-sn-glycero-3-phosphocholine	1.15546	0.712935
1,2-diamino-2-methylpropane	0.913801	0.609243
1,2-diarachidonoyl-sn-glycero-3-phosphocholine	1.03693	0.769671
1,2-dihexadecanoyl-sn-glycero-3-phosphocholine	1.61813	0.217561
1,2-dihexadecanoyl-sn-glycerol	1.45572	0.479864
1,2-dilinoleoyl-sn-glycero-3-phosphocholine	1.17331	0.308666
1,2-dioleoyl-sn-glycero-3-phosphatidylcholine	1.19387	0.332112
1,2-dipalmitoleoyl-sn-glycero-3-phosphocholine	1.15748	0.462734
1,2-ditetradecanoyl-sn-glycero-3-phosphocholine	1.34747	0.367666
10-formyl-7,8-dihydrofolic acid	0.601705	0.0770881
12s-hydroxy-5z,8e,10e-heptadecatrienoic acid	1.02341	0.862406
13,14-dihydro-16,16-difluoroprostaglandin e1	1.00755	0.958292
15-deoxy-goyazensolide	0.75845	0.665571
16-Hydroxypalmitic acid	1.28619	0.666337
17.beta.-nandrolone decanoate	0.912534	0.865782
17alpha-ethynylestradiol	1.67732	0.511498
1h-indole-3-carboxylic acid, 1-(cyclohexylmethyl)-	0.486313	0.00321687
1h-indole-5-sulfonamide, n-(3-chlorophenyl)-3-[[3,5-dimethyl-4-[(4-methyl-1-piperazinyl)carbonyl]-1h-pyrrol-2-yl]methylene]-2,3-dihydro-n-methyl-2-oxo-, (3z)-	0.776713	0.00890945
2-(5-oxovaleryl)phosphatidylcholine	1.39394	0.490292
2-(cyclohexylamino)ethanesulfonic acid	0.781175	0.148148
2-[[7-hydroxy-1-(4-hydroxy-3,5-dimethoxyphenyl)-3-(hydroxymethyl)-6,8-dimethoxy-1,2,3,4-tetrahydronaphthalen-2-yl]methoxy]oxane-3,4,5-triol	0.824963	0.0366813
2-amino-1-phenylethanol	0.731864	0.305169
2-aminoadipic acid	0.801255	0.299938
2-arachidonoylglycerol	1.21873	0.740024
2-butenamide, n-[4-[(3-chloro-4-fluorophenyl)amino]-7-[[(3s)-tetrahydro-3-furanyl]oxy]-6-quinazolinyl]-4-(dimethylamino)-	0.734428	0.141025
2-docosahexaenoyl-1-palmitoyl-sn-glycero-3-phosphoethanolamine	1.36133	0.230425
2-docosahexaenoyl-1-stearoyl-sn-glycero-3-phosphoserine	4.3565	0.121738
2-hydroxybenzyl alcohol	0.982977	0.95576
2-hydroxymethylloratadine	0.974091	0.931696
2-linoleoyl-1-palmitoyl-sn-glycero-3-phosphoethanolamine	1.55486	0.179148
2-methyl-2-(3-pentadecylphenoxy)propanoic acid	1.42534	0.166766
2-oleoyl-1-palmitoyl-sn-glycero-3-phosphocholine	1.44612	0.157762
2-palmitoyl-rac-glycerol	1.06868	0.634191
2-pohpa [dmed-fahfa]	1.77976	0.417438
2'-deoxycytidine	0.664193	0.120172
2'-o-methylcytidine	0.675399	0.305709
25-hydroxycholesterol	0.855688	0.499714
3-(2-ethylhexoxy)propan-1-amine	1.51389	0.460774
3-[(7s,8s)-5-hydroxy-2,2,7,8-tetramethyl-6-oxo-7,8-dihydropyrano[3,2-g]chromen-10-yl]-3-phenylpropanoic acid	0.706876	0.10287
3-hydroxybutyrylcarnitine	0.894372	0.616199
3-hydroxyisovaleric acid	0.926651	0.64975
3-hydroxyoleylcarnitine	0.911663	0.583377
3-methyl-l-histidine	0.814594	0.485549
3-methylcytidine	0.742336	0.176565
3,4-dimethylbenzaldehyde	1.13647	0.438063
3,6,9,12-tetraoxatetracosan-1-ol	1.15035	0.768839
3'-.alpha.-sialyl-n-acetyllactosamine	5.06567	0.143443
3',5'-Cyclic guanosine monophosphate	0.993872	0.981145
4-acetamidobutanoate	0.955942	0.872427
4-Aminobutyric acid	1.58843	0.465561
4-Guanidinobutyric acid	0.940707	0.532189
4-hydroperoxy-2-nonenal	0.738566	0.489129
4-hydroxyphenethyl alcohol	1.01442	0.934683
4-methyl-2',4',6'-trimethoxychalcone	1.56075	0.302122
4-methylbenzyl alcohol	1.09449	0.352135
4-morpholinopropanesulfonic acid	4.99801	0.42046
4-nitroanisole	1.09999	0.307859
4-penten-1-one, 3,3,4-trimethyl-1-[1-[(tetrahydro-2h-pyran-4-yl)methyl]-1h-indol-3-yl]-	0.862346	0.174725
4-piperidinone, 3,5-bis[(4-nitrophenyl)methylene]-1-(1-oxo-2-propen-1-yl)-, (3e,5e)-	0.459001	0.205639
4,5-dihydroxy-3-propylcyclopent-2-en-1-one	0.96009	0.96043
4'-ethenyl-2'-hydroxy-1,4',4a-trimethyl-5-oxospiro[2,3,4,7,8,8a-hexahydronaphthalene-6,1'-cyclopentane]-1-carboxylic acid	0.70531	0.171889
5-[5-(acetyloxymethyl)-1,2,4a-trimethyl-7-oxo-3,4,8,8a-tetrahydro-2h-naphthalen-1-yl]-3-methylpentanoic acid	0.778038	0.203798
5-Amino-4-carbamoylimidazole (AICA)	1.13376	0.767648
5-hydroxy-2-methylpyridine	0.5954	0.0364234
5-hydroxy-6e,8z,11z,14z-eicosatetraenoic acid, methyl ester	0.453003	0.0752981
5-hydroxyflavone	0.604306	0.234926
5-methylcytidine	0.839203	0.423385
5.alpha.-cholest-7-en-3.beta.-ol	1.52345	0.447422
6-ketoprostaglandin f1.alpha.	0.607076	0.0488217
7-methylguanosine	0.605029	0.161728
7.alpha.-hydroxy-4-cholesten-3-one	0.901665	0.620812
7.alpha.,27-dihydroxycholesterol	0.578316	0.284997
9-oxo-11.alpha.,16r-dihydroxy-17-cyclobutyl-5z,13e-dien-1-oic acid	0.815048	0.369569
Acetyl-coa	0.597746	0.221996
Acetylcarnitine	0.70693	0.21654
Acetylcholine	0.653914	0.131254
Acetylnorfentanyl	0.786281	0.454587
Adenosine 3'-monophosphate	0.911326	0.404644
Adenosine 5'-monophosphate	1.10375	0.76925
Adenosine monophosphate (AMP)	0.789229	0.247775
Adenosine, cyclic 3',5'-[hydrogen [p(s)]-phosphorothioate]	0.915822	0.811045
Adenylosuccinic acid	0.802436	0.300668
Ala-Ala	0.606186	0.157004
Ala-Gly	1.42031	0.185064
Alanine	1.01228	0.822079
Allopurinol riboside	0.813629	0.469603
alpha-Guanidinoglutaric Acid	0.880484	0.645715
alpha-Linolenic acid	0.744441	0.141824
Androstan-3-ol-17-one 3-glucuronide	1.01845	0.938095
Anserine	2.81047	0.436599
Apicidin	0.559803	0.00610971
Arachidonic acid ethyl ester	0.679528	0.23347
Arg-Glu	0.892082	0.574064
Arginine	1.05883	0.849387
Argininosuccinic acid	0.656276	0.173109
Asiatic acid	2.34784	0.271475
Asn-Gln-Arg	0.714856	0.232938
Asp-Arg	0.778018	0.159474
Bassanolide	1.40057	0.449958
Beclomethasone	0.653725	0.135199
Bendiocarb	0.525671	0.0464456
Benzalkonium chloride (c12)	1.99028	0.380851
Benzeneacetamide, 4-(4,9-diethoxy-1,3-dihydro-1-oxo-2h-benz[f]isoindol-2-yl)-n-(phenylsulfonyl)-	1.84118	0.222189
Beta-hydroxybutyrate	0.911896	0.460799
beta-Hydroxyisovaleric acid	1.19915	0.677214
Betaine	0.940884	0.842277
Betaine aldehyde	0.523035	0.255635
Betulinic acid	0.501822	0.102785
Bosentan	0.774615	0.0101528
Butabarbital	0.616017	0.248953
C17-sphinganine	1.76547	0.210948
Caffeine	1.02751	0.956395
Capsaicin	1.3786	0.482094
Cedrol	0.967212	0.736399
Chenodeoxycholate	1.12897	0.849531
Choline	0.823711	0.226687
Cinobufagin	0.0362862	0.311637
Cis-13-eicosenoic acid	1.11358	0.127923
Cisapride	1.06851	0.451224
Clofazimine	0.779103	0.419457
Cocamidoprpylbetaine	1.06328	0.666092
Corticosterone	0.955249	0.804293
Creatine	1.02492	0.543697
Cryptotanshinone	1.13571	0.792421
Curcumin	0.865202	0.383143
Curine	1.20336	0.513721
Cytarabine	0.70868	0.266634
Cytidine	0.785496	0.253685
Cytidine 5'-diphosphocholine	0.938966	0.873543
Cytidine 5'-diphosphocholine (CDP-choline)	1.32465	0.248195
Cytidine 5'-monophosphate	0.667878	0.303154
Cytosine	0.837985	0.309786
D-erythro-sphingosine-1-phosphate	3.37291	0.388738
D-erythrose 4-phosphate	0.855644	0.527018
D-glucosamine 1-phosphate	0.638484	0.166029
D-glucosamine 6-phosphate	1.07708	0.845793
D-glucose 6-phosphate	0.787356	0.41766
D-glutamine	0.882865	0.344225
D-Lactose	1.36826	0.523589
D-Pipecolinic acid	1.14197	0.349236
D-pyroglutamic acid	0.969905	0.886782
Dasatinib n-oxide	0.448686	0.0117419
Daunorubicin	1.26186	0.090576
Decamethylcyclopentasiloxane	1.16678	0.549259
Deoxycytidine	1.12622	0.665032
Deoxyguanosine	0.812685	0.378159
Destruxin a	1.02869	0.933752
Diallyl sulfide	0.979249	0.780375
Dibutyl phthalate	3.32239	0.391567
Diethanolamine	0.851777	0.0231265
Dihydroergotamine	0.854825	0.664785
Dimethyl phthalate	1.01958	0.932416
Dioctyl phthalate	19.6344	0.363724
DL-2-Aminoadipic acid	0.715824	0.408259
DL-arginine	0.927682	0.513841
DL-asparagine	2.40834	0.190527
DL-glutamine	1.0147	0.867611
DL-proline	0.807258	0.48439
DL-tyrosine	0.909901	0.850051
DL-valine	0.855951	0.415181
Docosahexaenoic acid ethyl ester	0.563827	0.178984
Docosahexaenoic acid methyl ester	0.951917	0.841521
Docosatetraenoyl ethanolamide	2.3392	0.138664
Dodecamethylcyclohexasiloxane	0.830699	0.664028
Dodecanoic acid, 12-[[(cyclohexylamino)carbonyl]amino]-	0.980863	0.781437
Drofenine	0.551109	0.370182
Ectoine	0.908534	0.740797
EDTA	1.04603	0.885823
Eicosapentaenoic acid	1.02141	0.950203
Epothilone b	0.802188	0.174009
epsilon-Caprolactam	0.92178	0.703172
Ergothioneine	0.691688	0.0243487
Esfenvalerate	1.46595	0.294355
Ethyl glucuronide	1.14564	0.683558
Ethylenediaminetetraacetic acid	1.19577	0.682041
Fenamifos sulfoxide	0.793507	0.392306
Fenpropidin	1.80457	0.184809
Flucarbazone	1.04294	0.735759
Flufenacet oa	0.708032	0.223868
Flunisolide	1.28635	0.53171
Forskolin	0.703043	0.0867706
Gabapentin	0.606326	0.162978
Galacto-n-biose	0.911553	0.511138
Gamma-glu-glu	0.836111	0.476123
Gamma-l-glutamyl-l-glutamic acid	1.08865	0.856627
Geldanamycin, 17-demethoxy-17-[[2-(dimethylamino)ethyl]amino]-	1.70839	0.115718
Gln-Glu-Arg	1.0293	0.913289
Glu-Gln	1.25073	0.752784
Glu-Glu-Lys	1.03614	0.943384
Glu-Gly-Glu	0.988137	0.975329
Glu-His	0.595967	0.202804
Glu-Ser	0.858878	0.51813
Glu-Thr-Arg	0.737061	0.135265
Glutamic acid	0.748654	0.166704
Glutaraldehyde	1.49349	0.0967355
Glutathione, oxidized	1.11946	0.816297
Gly-Asp	0.869262	0.461915
Glycyl-l-norleucine	1.01429	0.968925
Guanidine	0.889134	0.501722
Guanosine	0.8466	0.622806
Guanosine diphosphate	0.939666	0.846422
Guanylurea	0.6947	0.230003
Hexaconazole	1.06134	0.826319
Hexanoyl-l-carnitine	0.403827	0.0586712
His-Asp	1.04808	0.910725
Histidine	0.890272	0.553442
Hypotaurine	2.08955	0.235642
Indole-3-acetonitrile	0.565472	0.0266622
Iso-a-pentasaccharide	13.1518	0.0134817
Isopentenyladenine	0.940211	0.839584
Isovaleryl-l-carnitine	0.830163	0.59551
L-Arginine	0.863647	0.621985
L-Aspartate	1.23971	0.547699
L-aspartic acid	0.899063	0.530115
L-carnitine	0.960769	0.72187
L-carnosine	0.874225	0.402203
L-citrulline	0.826021	0.450052
L-cysteine-glutathione disulfide	1.01747	0.967059
L-Cystine	0.679615	0.597788
L-Glutamate	0.79052	0.10827
L-glutamic acid, dimethyl ester	1.37452	0.524019
L-glutarylcarnitine	0.979901	0.938993
L-Histidine	0.52963	0.136693
L-histidinol	1.78565	0.187867
L-homoarginine	0.846936	0.429943
L-hydroxyarginine	1.15963	0.685063
L-methionine	0.829226	0.455366
L-Phenylalanine	1.30175	0.351672
L-propionylcarnitine	1.12008	0.731844
L-saccharopine	0.697924	0.316257
L-Serine	1.61424	0.356802
L-thiocitrulline	1.21257	0.25347
L-Leucine	0.815799	0.401765
Leucine	0.746783	0.311575
Leukotriene c4	0.497891	0.0571707
Levulinic acid	1.90596	0.16376
Linoleic acid	0.384073	0.168888
Lithocholylglycine	0.902042	0.711657
Lnnt	0.871912	0.709631
Lnt	0.941408	0.427789
Loperamide	0.880245	0.422033
Lpc 16:0	0.765749	0.12662
Lys-Asp	0.78868	0.279632
Lys-Trp-Lys	0.775371	0.126052
Malonyl-l-carnitine	0.870879	0.393591
Manumycin a	0.820869	0.504947
Marbofloxacin	1.24397	0.351149
Melezitose	0.953768	0.799726
Melibiose	1.48592	0.355228
Methoprene (S)	0.777764	0.838909
Methyl .gamma.-linolenate	0.789036	0.306162
Methyl 5,6-diacetyloxy-10-hydroxy-2,4b,7,7,10a,12a-hexamethyl-12-methylidene-1,4,8-trioxo-4a,5,6,6a,9,10,10b,11-octahydronaphtho[1,2-h]isochromene-2-carboxylate	0.817962	0.289363
Methyl methoxyacetate	0.833184	0.350771
Methylmalonic acid	0.86532	0.436987
Milnacipran	1.27714	0.0906629
Morphine-3-glucuronide	0.755979	0.326455
Myristoyl-l-carnitine	0.681521	0.126542
N-.alpha.-(tert-butoxycarbonyl)-l-histidine	0.669269	0.520373
N-(2-acetamido)iminodiacetic acid	1.22544	0.501626
N-(9-oxodecyl)acetamide	0.828984	0.380319
N-(phenylacetyl)-l-phenylalanine	0.814556	0.207746
N-[tris(hydroxymethyl)methyl]-3-aminopropanesulfonic acid	0.872034	0.479826
N-acetyl-d-galactosaminitol	0.764005	0.277305
N-acetyl-d-glucosamine	0.916182	0.717946
N-Acetyl-D-lactosamine	2.49252	0.0908112
N-Acetylaspartylglutamate (NAAG)	0.763382	0.22227
N-acetylaspartylglutamic acid	0.788527	0.136599
N-acetylcytidine	0.609782	0.250905
N-acetylglucosamine	0.687428	0.21763
N-acetylglutamine	1.04708	0.796194
N-acetylhistidine	0.940567	0.463259
N-acetylmannosamine	0.764283	0.46098
N-alpha-acetyl-l-lysine	0.800305	0.280208
N-desbutylbupivacaine	0.848046	0.243604
N-dodecylamine	1.17997	0.375468
N-ethylmaleimide	0.800577	0.321268
N-myristoylsphinganine	2.35044	0.280798
N-octanoylsphingosine	1.52634	0.350447
N-oleoyl-d-erythro-sphingosylphosphorylcholine	2.96844	0.137141
N-palmitoyl-d-sphingosine	1.09373	0.284197
N-Stearoylsphingosine (Ceramide C18)	2.24608	0.259967
N-succinyl-5-aminoimidazole-4-carboxamide ribose	0.783956	0.273339
N,n-dimethylguanosine	0.567856	0.199533
N1-losartanyllosartan	0.80962	0.662279
N6,N6,N6-Trimethyl-L-lysine	0.846256	0.739051
NAD+	1.0567	0.831439
NADH	1.11964	0.722133
Neohesperidin	0.768653	0.11146
Ng,ng-dimethyl-l-arginine	1.10726	0.792041
NG,NG-dimethyl-L-arginine(ADMA)	1.31074	0.667803
Nicotinamide	10.7569	0.270485
Nicotinamide adenine dinucleotide (NAD)	0.771989	0.336794
Nicotinamide ribotide	0.79267	0.2885
Nimodipine	0.967367	0.842299
Nivalenol	0.770411	0.257174
O-acetyl-l-serine	0.611296	0.133608
O-phosphoethanolamine	0.767271	0.347121
Octanoic acid, 4-[(1-oxo-7-phenylheptyl)amino]-, (4r)-	1.00757	0.93974
Oleamide	0.968834	0.592889
Oleoyl-l-carnitine	0.844111	0.365426
Oscillamide y	0.642058	0.166856
Palmitoyl sphingomyelin	2.20609	0.148348
Pantothenic acid	0.708564	0.244387
PC(16:0/16:0)	0.791561	0.421623
Pentanoic acid, 5-[(3ar,4r,5r,6as)-3,3-difluorohexahydro-5-hydroxy-4-[(1e,3r,4s)-3-hydroxy-4-methyl-1-nonen-6-ynyl]-2h-cyclopenta[b]furan-2-ylidene]-, (5z)-	1.25856	0.635744
Perindopril	0.723392	0.160745
Permethrin	0.941622	0.842762
Pheniramine	0.804668	0.258848
Phenylalanine	0.70885	0.298551
Phenyllactic acid	0.884827	0.465092
Phosphocholine	0.783868	0.331533
Phosphocreatine	0.638125	0.242983
Picrotoxinin	0.718818	0.438131
Pipamperone	0.980639	0.975513
Piperonyl sulfoxide	1.3057	0.574555
Polygodial	1.10523	0.322387
Pregabalin	0.545575	0.122137
Pro-asn	0.874042	0.33297
Pro-Glu	0.810471	0.440556
Pro-Gly-Pro	0.761695	0.338752
Pro-hyp	0.43273	0.108834
Pro-leu	0.805932	0.253424
Pro-Phe	0.805765	0.203015
Pro-pro	0.719785	0.350142
Pro-Thr	0.862207	0.286398
Pro-Trp	2.31792	0.200766
Pro-val	1.2705	0.356044
Propylenethiourea	0.800287	0.34955
Prostaglandin f2.beta.	0.796486	0.48196
Prostaglandin i2	0.64071	0.112528
Pyridine	0.812053	0.192678
Pyridoxal	1.08703	0.827491
Rebemide	0.685546	0.274042
Retinol	1.00194	0.99038
Rifabutin	0.806576	0.415247
Rolipram	1.17388	0.208477
Roridin a	0.446036	0.103152
Rutin	0.565108	0.133224
S-adenosyl-l-homocysteine	1.34395	0.346433
S-methyl-5'-thioadenosine	1.10746	0.737773
S-phenylmercapturic acid	0.971291	0.647915
Salannin	2.14022	0.0161205
Schizandrin	0.807052	0.276456
Sclareolide	0.877278	0.6726
Scytophycin d	0.98796	0.965249
Scytophycin e	1.00516	0.961757
Secoisolariciresinol	1.16412	0.24857
Ser-Ser-Arg	1.95845	0.472951
Ser-Thr	0.980027	0.912496
Sn-glycerol-3-phosphoethanolamine	1.19159	0.669848
Spectinomycin	1.47274	0.479361
Sphingomyelin (d18:1/18:0)	1.12837	0.591666
Sphingosine	0.649167	0.123188
Stachyose	1.20399	0.655877
Stearamide	1.13863	0.295643
Stearidonic Acid	0.84515	0.310314
Stearoylcarnitine	0.975836	0.88932
Strophantidin	1.11115	0.78939
Tafluprost	0.85216	0.461831
Taurine	0.880784	0.553634
Tetradecylamine	2.93428	0.124071
Tetraethylene glycol monomethyl ether	0.760952	0.667436
Tetraglyme	0.828584	0.475953
Thiamine	0.947644	0.897383
Thiamine monophosphate	0.913629	0.592166
Thioetheramide-PC	1.12819	0.671982
Thymine	0.662247	0.146111
Topiramate	1.02917	0.899895
Trans-4-(aminomethyl)cyclohexanecarboxylic acid	0.773442	0.343294
trans-cinnamate	0.833579	0.424895
trans-Vaccenic acid	1.07418	0.793808
Trans-zeatin	0.856111	0.71868
Tri(3-chloropropyl) phosphate	0.878568	0.324616
Triethanolamine	0.64105	0.481291
Triethyl phosphate	0.849504	0.686465
Triethylene glycol monomethyl ether	1.17518	0.674916
Trimethylamine	0.807583	0.313073
Trimethylamine n-oxide	0.649779	0.0296921
Tylosin	0.837326	0.574315
Tyr-Phe	0.877815	0.794368
Tyramine	1.26815	0.309886
UDP-D-Galactose	0.965649	0.907866
Uracil	0.746694	0.22861
Urea	0.831714	0.434794
Uridine	0.812374	0.423328
Uridine 5'-diphosphate	0.940238	0.8628
Uridine 5'-diphosphogalactose	0.970772	0.915016
Val-Leu	0.995676	0.984424
Val-Val	1.39029	0.309187
Valganciclovir	0.751259	0.198812
Valine	1.05147	0.537228
Verrucarin j	0.718611	0.0767638
Verruculotoxin	0.810548	0.249863
Vincristine	0.755798	0.468644
Xanthine	0.671775	0.253008
Xanthurenic acid	0.751843	0.214441
Zanamivir	1.11351	0.354108

## Sheet: Figure 4B-D
ID	adduct	Name	VIP	Fold change	p-value	m/z	rt(s)	HMDB	KEGG	SuperClass	Class	SubClass	Cancer 1	Cancer 2	Cancer 3	Sham 1	Sham 2	Sham 3	QC-1	QC-2	QC-3
M352T93	(M+NH4)+	delta-12-PGJ2	1.61672	0.381133	0.000911136	352.24679	92.5340						16779.8	17975.3	9331.78	38660.8	38580.6	38431.7	15991.2	15189.9	15991.5
M123T68_2	[M+H]+	Niacinamide	27.6646	0.621946	0.00385539	123.05535	67.8610	HMDB0001406	C00153	Organoheterocyclic compounds	Pyridines and derivatives	Pyridinecarboxylic acids and derivatives	1.50189e+07	1.08271e+07	1.20885e+07	2.0737e+07	2.0523e+07	1.97333e+07	1.79517e+07	1.85996e+07	1.79363e+07
M160T388_3	[M+H]+	Norepinephrine	8.61433	0.599298	0.00468554	160.13340	387.5750			Organoheterocyclic compounds	Organonitrogen compounds	Amines	919601	1.17034e+06	855448	1.70366e+06	1.51116e+06	1.69991e+06	1.18408e+06	1.17908e+06	1.18469e+06
M170T408	(M+H)+	1-Methylhistidine	1.98872	2.44174	0.00893253	170.09150	407.6765	HMDB0000001/HMDB0000479	C01152	Organic acids and derivatives	Carboxylic acids and derivatives	"Amino acids, peptides, and analogues"	61267.9	88911.8	67707.8	36353.4	27841.7	25039.4	63830.8	46539.9	54055.4
M578T87	[M+H-H2O]+	1-palmitoyl-2-oleoyl-sn-glycerol	2.44301	2.00474	0.0101923	577.51706	86.7235	HMDB0007102		Lipids and lipid-like molecules	Glycerolipids	Diradylglycerols	110275	123956	157186	61929.9	61927.9	71388.1	66833.9	66544.6	66835.4
M106T388	[M+H]+	DL-serine	1.20835	0.651056	0.011052	106.04894	387.6050	HMDB0062263	C00065	Organic acids and derivatives	Carboxylic acids and derivatives	Amino acids, peptides, and analogues	18277.4	27156.7	24486.4	35873.8	37386.2	34135.4	32379.6	31624.2	31638.1
M136T166_2	[M+H-C5H8O4]+	Adenosine	2.73855	0.0826772	0.0121323	132.10091	323.6210	HMDB0000050	C00212	Nucleosides, nucleotides, and analogues	Purine nucleosides		6783.55	7164.75	6307.58	108468	86968.1	49563.4	53909.3	36940.9	53998.8
M134T68	[M+H]+	Dl-threonine methyl ester	1.58227	0.512826	0.0164682	134.08017	68.4980			Organic acids and derivatives	Carboxylic acids and derivatives	Amino acids, peptides, and analogues	36099.7	16694.6	34743.1	53512.7	63055.3	54128.3	50384.4	50385.2	49526.7
M137T173_2	[M+H]+	Hypoxanthine	27.3816	0.71527	0.0251586	137.04604	172.7480	HMDB0000157	C00262	Organoheterocyclic compounds	Imidazopyrimidines	Purines and purine derivatives	1.32459e+07	1.8694e+07	1.41427e+07	2.21992e+07	2.05741e+07	2.16536e+07	1.86627e+07	1.86623e+07	1.87876e+07
M184T526	(M+H)+	Phosphorylcholine	19.057	0.311634	0.025596	184.07362	525.6620	HMDB0001565	C00588	Organic nitrogen compounds	Organonitrogen compounds	Quaternary ammonium salts	596009	3.33981e+06	527813	5.14817e+06	4.46983e+06	4.70529e+06	3.20859e+06	3.17167e+06	3.2092e+06
M114T176_2	[M+H]+	Creatinine	7.36562	0.650337	0.0349562	114.06571	175.5010	HMDB0000562	C00791	Organic acids and derivatives	Carboxylic acids and derivatives	Amino acids, peptides, and analogues	808722	1.14757e+06	655273	1.28736e+06	1.3271e+06	1.40124e+06	1.14354e+06	1.12886e+06	1.14347e+06
M448T169	[M+H-C5H13SO3N]+	3-[(cholamidopropyl)dimethylammonio]-1-propanesulfonate	3.09302	0.565021	0.0394462	448.34063	169.2940		C11321	Lipids and lipid-like molecules	Steroids and steroid derivatives	Bile acids, alcohols and derivatives	101667	160103	94859	166819	224564	239795	170320	178583	178537
M111T82	[M+H-CH5O5P]+	D-erythro-imidazolylglycerol phosphate	2.96751	0.533002	0.0402445	111.05434	82.0345		C04666	Organic acids and derivatives	Organic phosphoric acids and derivatives	Phosphate esters	66605.1	135276	62705	173702	178191	144514	133245	130502	130555
M326T39	[M+H]+	N-oleoylethanolamine	1.62701	0.704997	0.0446124	326.30408	38.7500	HMDB0002088	C20792	Organic nitrogen compounds	Organonitrogen compounds	Amines	49660.1	68128.6	43343.2	76909.9	71912.1	79734.7	60281.1	59815.9	59793.6
M336T76	[M+H]+	Isopentenyladenosine	1.08194	0.439347	0.0448019	336.16569	76.2180		C16427				10605.8	11393.4	5524.87	14527.4	27056.9	21063.3	13471.9	13460.4	13779.9
M508T490	[M+H]+	Adenosine 5'-triphosphate (atp)	7.01969	0.429854	0.0491351	136.06098	166.1020	HMDB0000538	C00002	Nucleosides, nucleotides, and analogues	Purine nucleotides	Purine ribonucleotides	270557	451308	394697	1.19988e+06	736949	660707	638506	632030	632081
M303T42	(M+H-H2O)+	20-Hydroxyarachidonic acid	1.34315	0.592234	0.0560474	303.23084	41.5805						17526.2	34107.2	21751.6	33650.8	46385.5	43875.8	38047.6	38780.5	38772.7
M338T38	[M+H]+	Erucamide	17.2806	2.63236	0.0569382	338.34149	37.5170			Lipids and lipid-like molecules	Fatty Acyls	Fatty amides	5.19694e+06	8.87982e+06	4.386e+06	2.77275e+06	1.53679e+06	2.70422e+06	2.12392e+06	2.12266e+06	2.16039e+06
M175T417	[M+H]+	N-.alpha.-acetyl-l-ornithine	2.67329	1.8242	0.0574985	175.11832	417.2770	HMDB0003357	C00437	Organic acids and derivatives	Carboxylic acids and derivatives	Amino acids, peptides, and analogues	223206	178950	144628	120744	121726	57270.4	141867	147639	142162
M321T38	[M+H-H2O]+	Cis-13-docosenoic acid	2.39626	2.3674	0.0648969	321.31422	37.5130	HMDB0002068	C08316	Lipids and lipid-like molecules	Fatty Acyls	Fatty acids and conjugates	112284	184768	94744.5	69323.5	32401.5	63771.4	49906.3	49452.3	49906.7
M874T195	[M+Na]+	Concanamycin b	1.33811	2.61926	0.065544	874.49430	194.6950						19136.3	47683	38357.7	9687.7	15733.4	14734.1	13532.5	15096.3	13533
M628T39	(M+H-H2O)+	1-Stearoyl-2-arachidonoyl-sn-glycerol	1.14445	1.54758	0.0722182	627.53234	39.3530	HMDB0007098/HMDB0007099/HMDB0007100/HMDB0007101/HMDB0007103/HMDB0007108/HMDB0007112/HMDB0007131/HMDB0007132/HMDB0007156/HMDB0007166/HMDB0007170/HMDB0007223/HMDB0007224/HMDB0007248/HMDB0007257/HMDB0007398	C00165	Lipids and lipid-like molecules	Glycerolipids/Fatty Acyls	Diradylglycerols/Lineolic acids and derivatives	47906.6	40758.7	65137.9	33182.9	36346.5	29853.6	37676.6	36760	37664.5
M604T194	[M+H-C18H34O2]+	Glycerol trioleate	1.90942	3.48461	0.0739762	603.53250	193.6320	HMDB0005453		Lipids and lipid-like molecules	Glycerolipids	Triradylcglycerols	23765.2	70197.2	76548.6	21609.9	14429.2	12893.5	17761	18334.5	17494.8
M319T35	[M+H]+	Arachidonic acid methyl ester	1.1182	0.567268	0.0761196	319.26279	34.7515			Lipids and lipid-like molecules	Fatty Acyls	Fatty acid esters	11352.4	23096.5	13496.7	28905.5	21537.7	34077	24261.7	24263.5	23981.7
M789T194	[M+H]+	1,2-dioleoyl-sn-glycero-3-phospho-l-serine	2.15441	2.86559	0.0848237	788.54126	194.2120	HMDB0012390		Lipids and lipid-like molecules	Glycerophospholipids	Glycerophosphoserines	42053	125694	91669.2	39088.1	26628.7	24811.4	32529.9	32552.2	30859
M707T151	[M+H]+	1,2-dipentadecanoyl-sn-glycero-3-phosphocholine	3.51901	1.47512	0.085041	706.53629	150.5375	HMDB0007934		Lipids and lipid-like molecules	Glycerophospholipids	Glycerophosphocholines	408034	619234	502388	368342	270890	397739	464967	465894	436215
M400T174	[M+H]+	L-palmitoylcarnitine	2.5375	0.632582	0.086897	400.34069	173.5935	HMDB0000222	C02990	Lipids and lipid-like molecules	Fatty Acyls	Fatty acid esters	116584	140345	72477.3	137387	176660	206688	139514	136739	138049
M482T195	[M+H]+	1-stearoyl-2-hydroxy-sn-glycero-3-phosphoethanolamine	3.80258	1.3875	0.0910624	482.32289	195.4630	HMDB0011130		Lipids and lipid-like molecules	Glycerophospholipids	Glycerophosphoethanolamines	599606	880493	658538	468412	509225	563719	507613	495703	508017
M87T400	(M+H)+	4-Hydroxybutanoic acid lactone	1.15541	0.821604	0.0928304	87.04343	400.4770						58916.6	59032	43975.2	66842.5	62073.2	68166.9	56945.7	55583.4	55581.2
M600T186	[M+H-H2O]+	1,2-dilinoleoylglycerol	3.71253	2.41244	0.0932331	599.50173	186.3185			Lipids and lipid-like molecules	Fatty Acyls	Lineolic acids and derivatives	137537	368635	319231	156493	90601.1	95050.9	114914	114930	111055
M747T146	[M+H]+	1-hexadecyl-2-(9z-octadecenoyl)-sn-glycero-3-phosphocholine	1.66634	2.50992	0.0956289	746.60146	146.2790			Lipids and lipid-like molecules	Glycerophospholipids	Glycerophosphocholines	25270.7	71974.1	70130.5	17976.8	26226.5	22482	33389.8	26439.5	28316.1
M282T491	[M+Na]+	.alpha.-d-galactosamine 1-phosphate	0.22408	1.26602	0.250002	282.04161	491.0320			Organic oxygen compounds	Organooxygen compounds	Carbohydrates and carbohydrate conjugates	4884.07	7208.8	5207.9	5308.22	4831.68	3525.56	4108.45	4948.68	4921.21
M413T391	[M+Na]+	.alpha.-d-mannose pentaacetate	0.265826	0.805195	0.0978616	413.08212	390.8735			Organic acids and derivatives	Carboxylic acids and derivatives	Pentacarboxylic acids and derivatives	3138.97	3115.97	2402.94	3696.71	3165.34	3890.47	3164.82	3218.72	3168.24
M205T419	[M+H]+	.alpha.-L-Glu-Gly	0.930452	0.78286	0.648388	205.08389	418.5930	HMDB0028819		Organic acids and derivatives	Carboxylic acids and derivatives	Amino acids, peptides, and analogues	54296.4	108881	55219.3	53324.8	59039.2	166609	55148.6	55643.1	55148.5
M130T204	[M+H]+	.beta.-homoproline	0.634197	0.334532	0.0299192	130.08528	204.4230						2325.03	2641.99	1436.76	8011.01	3958.85	7172.69	4429.94	4430.71	4330.69
M335T119_1	[M+H-H2O]+	.delta.12-prostaglandin d2	1.2798	0.546855	0.106482	335.22081	118.9690			Lipids and lipid-like molecules	Fatty Acyls	Eicosanoids	33365.5	19869.8	16338.3	29954.3	40893.4	56377.3	25274	25282.5	26308.6
M104T373	[M+H]+	.gamma.-aminobutyric acid	2.43627	0.939222	0.52392	104.07079	373.4890	HMDB0000112	C00334	Organic acids and derivatives	Carboxylic acids and derivatives	Amino acids, peptides, and analogues	455393	514393	382519	450779	510195	478840	459751	459691	463626
M271T311	(M+H)+	(-)-Medicarpin	0.221981	0.710326	0.275733	271.09513	311.2015						839.327	1706.81	2083.07	1514.86	2376.08	2626.09	2081.88	2177.56	2176.35
M377T212	[M+H]+	(-)-riboflavin	0.280226	0.939773	0.718563	377.14464	212.3420	HMDB0000244	C00255	Organoheterocyclic compounds	Pteridines and derivatives	Alloxazines and isoalloxazines	4548.32	7942.04	5864.19	6828.08	6071.41	6631.36	4897.5	4792.19	4788.87
M362T46	[M+H]+	(1s,2r-d-erythro-2-n-myristoylamino)-1-phenyl-1-propanol	0.295625	1.09874	0.565301	362.32536	46.3495			Benzenoids	Benzene and substituted derivatives	Phenylpropanes	57986.7	82972.1	67130.1	73161.4	50224.8	66002.4	65723.4	65720.2	67287.3
M262T307	[M+H]+	(2r)-3-hydroxyisovaleroylcarnitine	0.98141	0.954015	0.842589	262.16448	306.7440			Lipids and lipid-like molecules	Fatty Acyls	Fatty acid esters	103019	173544	84056.1	129270	127931	120800	114432	115552	115995
M473T33	[M+Na]+	(2s,3s)-6-((3r,5s,7r,9s,10s,13r,14s,17r)-3,7-dihydroxy-10,13-dimethylhexadecahydro-1h-cyclopenta[a]phenanthren-17-yl)-3-hydroxy-2-methylheptanoic acid	0.14331	1.02532	0.93723	473.34236	33.0585			Lipids and lipid-like molecules	Steroids and steroid derivatives	Bile acids, alcohols and derivatives	2816.22	2620.8	1442.09	3040.59	2409.86	1258.8	2778.66	2727.62	2699.38
M273T205	[M+H]+	(3s)-vestitol	0.238755	0.840332	0.567702	273.13002	204.8690	HMDB0133781		Phenylpropanoids and polyketides	Isoflavonoids	O-methylated isoflavonoids	3443.72	4893.54	1738.71	4897.51	3307.95	3785	3750.57	3750.04	3704.11
M109T39	[M+H-C7H14O]+	(cis+trans)-nerodilol	0.45061	0.929369	0.778085	109.10016	38.7540		C09704	Lipids and lipid-like molecules	Prenol lipids	Sesquiterpenoids	90353.2	81331.9	88068.1	136080	76812.3	66601.3	95805.2	91393.2	95849
M232T260	[M+H]+	(r)-butyrylcarnitine	0.3078	0.961563	0.886411	232.15351	259.6700	HMDB0002013		Lipids and lipid-like molecules	Fatty Acyls	Fatty acid esters	17039.4	28931.2	13600.9	24625	16414.3	20913.5	19722.5	19571.8	19571.7
M358T50	[M+NH4]+	[5-acetyloxy-3-(hydroxymethyl)-2-oxo-6-propan-2-ylcyclohex-3-en-1-yl] 3-methylpentanoate	0.483217	1.58968	0.383101	358.24181	50.3735			Lipids and lipid-like molecules	Prenol lipids	Monoterpenoids	18646.9	25392.6	7887.02	19030.9	5630.3	8003.45	9691.57	9689.65	9569.21
M194T330	[M+H]+	1-(1',3'-benzodioxol-5'-yl)-2-butanamine	0.541396	1.52482	0.0238619	194.11654	330.1290						8909.16	11803.7	8985.67	6349.55	6742.72	6384.41	7476.15	7711.42	7478.13
M385T30_2	[M+H-C20H42O4NP]+	1-(1z-octadecenyl)-2-(4z,7z,10z,13z,16z,19z-docosahexaenoyl)-sn-glycero-3-phosphoethanolamine	0.365475	1.98236	0.28779	385.29095	30.1725						1583.18	2783.95	5391.44	3008.81	926.483	987.42	2124.35	2285.06	2123.16
M508T195	[M+H]+	1-(1z-octadecenyl)-sn-glycero-3-phosphocholine	0.297541	1.48014	0.35519	508.37364	194.5860	HMDB0013122		Lipids and lipid-like molecules	Glycerophospholipids	Glycerophosphocholines	5180.2	13287.8	6247.74	5274.65	6121.43	5302.12	6138.63	6066.81	6073.99
M84T393_2	(M+H-H2O)+	1-Aminocyclopropanecarboxylic acid	2.44599	1.2087	0.307498	84.04453	393.2720	HMDB0036458	C01234	Organic acids and derivatives	Carboxylic acids and derivatives	"Amino acids, peptides, and analogues"	846546	1.24963e+06	990658	1.00049e+06	881258	672113	682954	680812	729057
M879T42	[M-H+2Na]+	1-docosahexaenoyl-2-stearoyl-sn-glycero-3-phosphocholine	1.17718	0.855778	0.554011	878.56659	42.1360	HMDB0008727		Lipids and lipid-like molecules	Glycerophospholipids	Glycerophosphocholines	54983.8	107402	52156.9	87659.1	89685.2	73355.1	71157.6	74397.1	74372.6
M510T191	[M+H]+	1-heptadecanoyl-sn-glycero-3-phosphocholine	0.70566	1.27011	0.285017	510.35326	191.4540	HMDB0012108		Lipids and lipid-like molecules	Glycerophospholipids	Glycerophosphocholines	46827	77528.5	52773	38806.4	49041.4	51611.5	49321.5	48920.2	48920
M759T147_1	[M+H]+	1-hexadecanoyl-2-octadecadienoyl-sn-glycero-3-phosphocholine	4.74787	1.61348	0.325959	758.56756	146.8455			Lipids and lipid-like molecules	Glycerophospholipids	Glycerophosphocholines	748182	2.24611e+06	1.06282e+06	901908	722116	890482	850542	850639	844459
M242T150	[M+H]+	1-hexadecylamine	0.465455	1.70637	0.392338	242.28323	149.8235			Organic nitrogen compounds	Organonitrogen compounds	Amines	3524.12	18618	9090.15	7842.34	5655.16	4805.88	7409.29	7408.78	8079.72
M642T189_1	[M+Na]+	1-linoleoyl-2-oleoyl-rac-glycerol	0.466457	3.05286	0.18711	641.51143	188.5440			Lipids and lipid-like molecules	Fatty Acyls	Lineolic acids and derivatives	2523.47	2270.57	7465.56	1883.37	1469.11	663.291	1619.75	1607.59	1619.78
M170T518	[M+H]+	1-methyl-l-histidine	1.11154	1.60885	0.190485	170.09140	517.9695	HMDB0000001	C01152	Organic acids and derivatives	Carboxylic acids and derivatives	Amino acids, peptides, and analogues	42282.5	83155.7	45557	40315.6	27571.5	38396.8	15985	21974.1	22235.2
M282T303	[M+H]+	1-methyladenosine	1.63745	0.853769	0.441963	282.11886	302.6670	HMDB0003331	C02494	Nucleosides, nucleotides, and analogues	Purine nucleosides		130000	116187	67192.3	120976	138223	107855	123334	115174	123387
M126T404	[M+H]+	1-methylhistamine	0.857458	0.624196	0.228783	126.10152	404.1440	HMDB0000898	C05127	Organic nitrogen compounds	Organonitrogen compounds	Amines	27270	9702.4	30519.5	50063.2	28480.4	29582.5	39331.7	36977	36836.1
M137T327	M+	1-Methylnicotinamide	1.01442	0.871822	0.366127	137.06993	327.0860	HMDB0000699	C02918	Organoheterocyclic compounds	Pyridines and derivatives	Pyridinecarboxylic acids and derivatives	52506.5	53744.7	35084.7	51577.9	60308.3	50229.4	51975.8	49765.1	52031.3
M263T38	[M+H-C3H8O3]+	1-monolinoleoyl-rac-glycerol	3.4155	0.900477	0.48279	263.23659	38.1360			Lipids and lipid-like molecules	Fatty Acyls	Lineolic acids and derivatives	933154	631867	740323	780855	984544	794737	810823	821638	810812
M468T198	[M+H]+	1-myristoyl-sn-glycero-3-phosphocholine	0.6271	1.37486	0.431611	468.30713	197.6785	HMDB0010379		Lipids and lipid-like molecules	Glycerophospholipids	Glycerophosphocholines	44158.7	103638	43897.8	43495.8	46610.8	49321.5	43161.1	42185.8	42200.5
M371T304	[2M+H]+	1-naphthaleneacetamide	0.203979	0.515174	0.00719445	371.16683	303.6160	HMDB0032710	C18533				433.594	438.039	422.298	687.823	962.127	861.689	534.033	530.741	600.016
M550T188	[M+H]+	1-o-hexadecyl-2-o-(2e-butenoyl)-sn-glyceryl-3-phosphocholine	0.479637	1.16117	0.587575	550.38465	187.5835			Lipids and lipid-like molecules	Glycerophospholipids	Glycerophosphocholines	83192.8	145985	72162.3	76507.3	96050.6	86957.3	86112.3	84854.2	84857.6
M184T489_2	[M+H-C21H40O3]+	1-o-hexadecyl-2-o-acetyl-sn-glyceryl-3-phosphorylcholine	13.6993	0.949051	0.636008	184.07366	489.4660	HMDB0062195		Lipids and lipid-like molecules	Glycerophospholipids	Glycerophosphocholines	1.95345e+07	2.5654e+07	1.94993e+07	2.22707e+07	2.13126e+07	2.45773e+07	2.09444e+07	2.15284e+07	2.15449e+07
M789T145	[M+H]+	1-octadecanoyl-2-octadecenoyl-sn-glycero-3-phosphocholine	3.77774	1.76156	0.360376	788.61244	145.0920			Lipids and lipid-like molecules	Glycerophospholipids	Glycerophosphocholines	541827	189427	988669	253119	454745	268502	347701	336727	336766
M733T148	[M+H]+	1-oleoyl-2-myristoyl-sn-glycero-3-phosphocholine	7.06465	1.61399	0.307615	732.55281	148.0775	HMDB0008097		Lipids and lipid-like molecules	Glycerophospholipids	Glycerophosphocholines	1.66749e+06	4.7127e+06	2.28206e+06	1.91944e+06	1.50813e+06	1.93942e+06	1.99441e+06	2.23033e+06	1.99283e+06
M339T39	[M+H-C16H32O2]+	1-oleoyl-2-palmitoyl-rac-glycerol	0.323845	1.05845	0.843996	339.28958	38.7460			Lipids and lipid-like molecules	Glycerolipids	Diradylglycerols	29934.3	32587.3	62360.4	32779.7	44456.1	40750.1	31502.9	32146.6	33188.9
M522T190_3	[M+H]+	1-oleoyl-sn-glycero-3-phosphocholine	4.26113	1.11598	0.54572	522.35504	190.4800	HMDB0002815		Lipids and lipid-like molecules	Glycerophospholipids	Glycerophosphocholines	3.48834e+06	4.62463e+06	3.38194e+06	2.53465e+06	4.00117e+06	3.76448e+06	3.75075e+06	3.71199e+06	3.71207e+06
M480T196	[M+H]+	1-oleoyl-sn-glycero-3-phosphoethanolamine	1.14161	1.01634	0.946983	480.30711	196.1000	HMDB0011506		Lipids and lipid-like molecules	Glycerophospholipids	Glycerophosphoethanolamines	229040	370403	186379	217526	289239	266426	239179	235665	235734
M666T233	[M+H]+	1-palmitoyl-2-azelaoylphosphatidylcholine	0.533449	2.11476	0.292821	666.43076	232.8445			Lipids and lipid-like molecules	Glycerophospholipids	Glycerophosphocholines	8786.35	9110.04	1178.45	1077.93	3704.45	4237.5	1306.92	1475.46	1314.03
M807T42_1	[M+H]+	1-palmitoyl-2-docosahexaenoyl-sn-glycero-3-phosphocholine	4.17032	1.13378	0.556554	806.56933	42.4790	HMDB0007991		Lipids and lipid-like molecules	Glycerophospholipids	Glycerophosphocholines	2.53571e+06	4.67579e+06	3.45913e+06	3.46934e+06	2.74262e+06	3.19959e+06	2.99104e+06	3.04006e+06	3.03968e+06
M454T199	[M+H]+	1-palmitoyl-2-hydroxy-sn-glycero-3-phosphoethanolamine	1.3493	0.986682	0.945803	454.29178	198.7470	HMDB0011503		Lipids and lipid-like molecules	Glycerophospholipids	Glycerophosphoethanolamines	240886	361456	207137	237380	298257	284768	241260	234006	241195
M313T158	[M+H-C18H32O2]+	1-palmitoyl-2-linoleoyl-rac-glycerol	0.52695	1.44092	0.309861	313.27284	158.0350			Lipids and lipid-like molecules	Fatty Acyls	Lineolic acids and derivatives	15723.5	22342.9	8544.12	8934.64	11520.1	11893.1	9145.03	9135.66	9463.84
M707T115	[M+H]+	1-palmitoyl-2-myristoyl-sn-glycero-3-phosphocholine	1.57184	1.29399	0.538495	706.53619	115.1190	HMDB0007965		Lipids and lipid-like molecules	Glycerophospholipids	Glycerophosphocholines	48760.4	166094	139763	127816	70638	75594.3	91979.2	92293.1	98100.6
M719T148_1	[M+H]+	1-palmitoyl-2-oleoyl-sn-glycero-3-phosphoethanolamine	1.02402	2.07656	0.1041	718.53457	148.1140	HMDB0008927		Lipids and lipid-like molecules	Glycerophospholipids	Glycerophosphoethanolamines	20754.2	23698	38856.6	12783.6	20515.3	6819.73	16237.3	16345.9	17687.6
M751T159	[M+H]+	1-palmitoyl-2-thiopalmitoyl phosphatidylcholine	0.424137	0.782291	0.663333	750.56069	159.3820			Organic nitrogen compounds	Organonitrogen compounds	Quaternary ammonium salts	6536.65	15282.7	277.161	8649.98	9828.84	9767.12	7253.01	7237.14	7583.16
M496T194_2	[M+H]+	1-palmitoyl-sn-glycero-3-phosphocholine	6.58655	1.02985	0.891084	496.34015	193.6220	HMDB0010382		Lipids and lipid-like molecules	Glycerophospholipids	Glycerophosphocholines	1.12088e+07	1.76075e+07	1.0384e+07	1.02153e+07	1.39689e+07	1.388e+07	1.25258e+07	1.24516e+07	1.24521e+07
M313T39	[M+H-H2O]+	1-palmitoylglycerol	3.00589	1.56888	0.243838	313.27281	39.3660			Lipids and lipid-like molecules	Glycerolipids	Monoradylglycerols	280819	668607	387814	315986	234166	302199	303252	303231	304695
M503T443	[M+H-H2O]+	1-piperidinecarboxylic acid, 4-[bis(1,3-benzodioxol-5-yl)hydroxymethyl]-, 4-nitrophenyl ester	0.236302	0.61586	0.112752	503.13589	443.0120						601.1	1232.76	548.913	1499.55	1223.32	1146.14	1047.58	1047.46	1073.92
M888T185	[M+H]+	1-stearoyl-2-arachidonoyl-sn-glycero-3-phospho-(1'-myo-inositol)	1.36948	2.21494	0.10329	887.55964	184.9765	HMDB0009815		Lipids and lipid-like molecules	Glycerophospholipids	Glycerophosphoinositols	20627.1	49797.4	50915	24589.7	18076.8	12115.8	18138.2	18149.8	17309.3
M652T188	[M+H-H2O]+	1-stearoyl-2-docosahexaenoyl-sn-glycerol	7.60872	3.9328	0.127046	651.53293	187.6105	HMDB0007179		Lipids and lipid-like molecules	Glycerolipids	Diradylglycerols	313729	1.65695e+06	1.04884e+06	339442	204211	224126	290737	288161	282131
M568T188	(M-H+2Na)+	1-Stearoyl-2-hydroxy-sn-glycero-3-phosphocholine	3.49449	0.911221	0.644365	568.33829	187.6070						706587	679661	429280	515321	783165	693926	694913	685262	685275
M833T42	(M-H+2Na)+	1-Stearoyl-2-oleoyl-sn-glycerol 3-phosphocholine (SOPC)	1.68156	1.04011	0.844274	832.58405	42.4790	HMDB0000564/HMDB0007878/HMDB0007879/HMDB0007880/HMDB0007882/HMDB0007884/HMDB0007886/HMDB0007887/HMDB0007897/HMDB0007898/HMDB0007911/HMDB0007912/HMDB0007913/HMDB0007914/HMDB0007936/HMDB0007937/HMDB0007938/HMDB0007939/HMDB0007940/HMDB0007958/HMDB0007959/HMDB0007960/HMDB0007961/HMDB0007964/HMDB0007966/HMDB0007967/HMDB0007981/HMDB0007982/HMDB0007983/HMDB0007984/HMDB0007985/HMDB0008002/HMDB0008003/HMD…	C00157	Lipids and lipid-like molecules	Glycerophospholipids	Glycerophosphocholines	549672	998879	712329	813112	690822	669758	682413	682647	699260
M341T39	[M+H-H2O]+	1-stearoyl-rac-glycerol	2.93968	1.81	0.216967	341.30369	38.7490			Lipids and lipid-like molecules	Glycerolipids	Monoradylglycerols	175287	491477	276908	198365	126637	196364	184954	187270	184934
M524T255	(M+H)+	1-Stearoyl-sn-glycerol 3-phosphocholine	0.0978527	1.22516	0.475106	524.36866	254.7650						2617.25	4689.03	2456.52	3108.55	2594.78	2265.23	2564.02	2560.28	2488.15
M149T34	[M+H-H2O]+	1,2-benzenedicarboxylic acid	2.49781	3.4361	0.362179	149.02236	34.3190	HMDB0002107	C01606	Benzenoids	Benzene and substituted derivatives	Benzoic acids and derivatives	77191.7	612213	82400.9	76227.6	72465.5	75923.9	80557.9	77605	80466.4
M779T42_1	[M+H]+	1,2-di-(9z,12z,15z-octadecatrienoyl)-sn-glycero-3-phosphocholine	0.27602	1.15546	0.712935	778.53395	42.1980	HMDB0008206		Lipids and lipid-like molecules	Glycerophospholipids	Glycerophosphocholines	25899.5	68110.5	29225.9	42490.5	31696.8	32467.7	29067.6	29072.7	29880.5
M72T304	[M+H-NH3]+	1,2-diamino-2-methylpropane	0.983235	0.913801	0.609243	72.08059	303.7470			Organic nitrogen compounds	Organonitrogen compounds	Amines	70657.1	105016	67277.9	101687	79463.4	84717.4	81315.5	82484	82668.3
M831T140_1	[M+H]+	1,2-diarachidonoyl-sn-glycero-3-phosphocholine	0.99276	1.03693	0.769671	830.56649	139.7000	HMDB0008443		Lipids and lipid-like molecules	Glycerophospholipids	Glycerophosphocholines	156765	198443	135828	152512	161530	159505	163659	159667	159718
M735T149	[M+H]+	1,2-dihexadecanoyl-sn-glycero-3-phosphocholine	11.3641	1.61813	0.217561	734.56853	149.3310	HMDB0000564	C00157	Lipids and lipid-like molecules	Glycerophospholipids	Glycerophosphocholines	4.84247e+06	3.01287e+06	7.60407e+06	3.4736e+06	2.85529e+06	3.22497e+06	3.79102e+06	3.79125e+06	3.73664e+06
M552T36	[M+H-H2O]+	1,2-dihexadecanoyl-sn-glycerol	1.33098	1.45572	0.479864	551.50145	35.5930			Lipids and lipid-like molecules	Glycerolipids	Diradylglycerols	24573.3	69112.2	100554	70221.5	40553.6	22656.8	19451.2	19775.8	19523.5
M783T43	[M+H]+	1,2-dilinoleoyl-sn-glycero-3-phosphocholine	5.76706	1.17331	0.308666	782.56920	42.5030	HMDB0008138		Lipids and lipid-like molecules	Glycerophospholipids	Glycerophosphocholines	4.74002e+06	6.68913e+06	5.96943e+06	5.23064e+06	4.0322e+06	5.56573e+06	5.12629e+06	5.12599e+06	5.19392e+06
M809T141	[M+Na]+	1,2-dioleoyl-sn-glycero-3-phosphatidylcholine	5.34311	1.19387	0.332112	808.58258	141.0505	HMDB0062690		Lipids and lipid-like molecules	Glycerophospholipids	Glycerophosphocholines	2.79326e+06	4.54256e+06	3.6133e+06	3.22072e+06	2.69098e+06	3.25945e+06	3.0964e+06	3.02652e+06	3.02688e+06
M731T147	[M+H]+	1,2-dipalmitoleoyl-sn-glycero-3-phosphocholine	0.358935	1.15748	0.462734	730.53597	147.4830	HMDB0008002		Lipids and lipid-like molecules	Glycerophospholipids	Glycerophosphocholines	43807.6	66955.8	40891.4	47301.7	40514.6	43205.2	39895	39887	39310.2
M679T152	[M+H]+	1,2-ditetradecanoyl-sn-glycero-3-phosphocholine	0.273715	1.34747	0.367666	678.50453	151.7690	HMDB0007866		Lipids and lipid-like molecules	Glycerophospholipids	Glycerophosphocholines	6361.89	13260.6	6942.43	7095.34	5720.39	6898.88	5491.01	5546.97	5684.97
M472T421	[M+H]+	10-formyl-7,8-dihydrofolic acid	0.204266	0.601705	0.0770881	472.16355	421.0970	HMDB0006485	C03204	Organoheterocyclic compounds	Pteridines and derivatives	Pterins and derivatives	618.884	741.518	918.279	1078.56	1058.62	1649.87	1015.16	1018.59	1067.36
M263T65	[M+H-H2O]+	12s-hydroxy-5z,8e,10e-heptadecatrienoic acid	0.570095	1.02341	0.862406	263.19969	65.2345	HMDB0012535	C20388	Lipids and lipid-like molecules	Fatty Acyls	Fatty acids and conjugates	74109.6	86862.6	78507.6	65087.9	95682.4	73231.4	69657.4	62017.1	69902.3
M375T500	[M+H-H2O]+	13,14-dihydro-16,16-difluoroprostaglandin e1	0.180467	1.00755	0.958292	375.22250	499.7240			Lipids and lipid-like molecules	Fatty Acyls	Eicosanoids	6761.67	7066.93	5004.42	7067.77	5195.73	6428.36	5931.42	5931.86	5858.15
M284T134	[M+K]+	15-deoxy-goyazensolide	0.56162	0.75845	0.665571	284.33003	134.2060			Organoheterocyclic compounds	Lactones	Gamma butyrolactones	10021.4	20044	14259.2	38829.4	9880.52	9731.17	17822.8	17442.5	17775.7
M311T43	(M+K)+	16-Hydroxypalmitic acid	0.138734	1.28619	0.666337	311.20554	43.0375	HMDB0006294	C18218	Lipids and lipid-like molecules	Fatty Acyls	Fatty acids and conjugates	11313.3	21917.8	4550.32	16364.4	6770.3	6239.88	8532.13	8485.75	8699.02
M429T32	[M+H]+	17.beta.-nandrolone decanoate	0.190745	0.912534	0.865782	429.31703	31.6545	HMDB0015694	C08154	Lipids and lipid-like molecules	Steroids and steroid derivatives	Steroid esters	2568.06	4602.3	3672.28	7622.03	2125.55	2134.33	3583.3	3418.57	3577.56
M297T49	[M+H]+	17alpha-ethynylestradiol	0.354989	1.67732	0.511498	297.18995	49.3620	HMDB0001926	C07534	Lipids and lipid-like molecules	Steroids and steroid derivatives	Estrane steroids	11117.3	25733.2	6035.99	18902.7	573.833	6091.94	8160.72	8158.34	7962.27
M176T268	[M+H-C6H10]+	1h-indole-3-carboxylic acid, 1-(cyclohexylmethyl)-	0.709405	0.486313	0.00321687	176.09068	268.3620			Organoheterocyclic compounds	Indoles and derivatives	Indolecarboxylic acids and derivatives	4294.68	5356.35	3094.12	8384.29	9287.69	8535.76	7296.3	7296.21	7437.93
M568T431	[M+H]+	1h-indole-5-sulfonamide, n-(3-chlorophenyl)-3-[[3,5-dimethyl-4-[(4-methyl-1-piperazinyl)carbonyl]-1h-pyrrol-2-yl]methylene]-2,3-dihydro-n-methyl-2-oxo-, (3z)-	0.526886	0.776713	0.00890945	568.18273	430.5815			Benzenoids	Benzene and substituted derivatives	Sulfanilides	10560.3	9057.99	8791.44	12070.8	12006	12500	10897.2	11116.1	11121.6
M594T171	[M+H]+	2-(5-oxovaleryl)phosphatidylcholine	0.568168	1.39394	0.490292	594.37429	171.3940			Lipids and lipid-like molecules	Glycerophospholipids	Glycerophosphocholines	4085.39	22101	17831.8	11133.9	11067.8	9376.58	10600.6	9893.53	11456.2
M415T429	[2M+H]+	2-(cyclohexylamino)ethanesulfonic acid	0.13523	0.781175	0.148148	415.19145	429.4330			Organic nitrogen compounds	Organonitrogen compounds	Cyclohexylamines	804.984	583.999	525.232	727.862	813.758	908.811	568.952	616.837	567.732
M575T418	[M+Na]+	2-[[7-hydroxy-1-(4-hydroxy-3,5-dimethoxyphenyl)-3-(hydroxymethyl)-6,8-dimethoxy-1,2,3,4-tetrahydronaphthalen-2-yl]methoxy]oxane-3,4,5-triol	0.115169	0.824963	0.0366813	575.21557	418.1100						455.417	547.967	449.314	605.526	580.733	574.668	428.999	428.993	443.157
M120T263	[M+H-H2O]+	2-amino-1-phenylethanol	3.7132	0.731864	0.305169	120.08048	262.8460	HMDB0001065	C02735	Organic nitrogen compounds	Organonitrogen compounds	Amines	301588	556754	232473	601183	479560	409718	400835	400804	405572
M162T405	[M+H]+	2-aminoadipic acid	0.816942	0.801255	0.299938	162.07527	405.2820	HMDB0000510	C00956	Organic acids and derivatives	Carboxylic acids and derivatives	Amino acids, peptides, and analogues	21334.5	32221.7	18781.7	35397.4	29383.6	25499.9	25812	25592.3	25596.4
M361T237	[M+H-H2O]+	2-arachidonoylglycerol	0.130793	1.21873	0.740024	361.27253	237.3950	HMDB0004666	C13856				12193.3	33076.8	5003.03	12638.1	15244	13368.3	11580.9	10333.4	10438
M486T412	[M+H]+	2-butenamide, n-[4-[(3-chloro-4-fluorophenyl)amino]-7-[[(3s)-tetrahydro-3-furanyl]oxy]-6-quinazolinyl]-4-(dimethylamino)-	0.220009	0.734428	0.141025	486.17875	412.3025			Organoheterocyclic compounds	Diazanaphthalenes	Benzodiazines	979.845	1597.99	945.616	1593.43	1439.2	1764.91	1171.73	1147.71	1147.72
M765T144	[M+H]+	2-docosahexaenoyl-1-palmitoyl-sn-glycero-3-phosphoethanolamine	2.56345	1.36133	0.230425	764.52036	144.4120	HMDB0008946		Lipids and lipid-like molecules	Glycerophospholipids	Glycerophosphoethanolamines	244427	374900	441494	322593	243104	213554	236288	234744	236297
M837T188	[M+H]+	2-docosahexaenoyl-1-stearoyl-sn-glycero-3-phosphoserine	13.2022	4.3565	0.121738	836.54300	188.2945	HMDB0010167		Lipids and lipid-like molecules	Glycerophospholipids	Glycerophosphoserines	766829	4.51653e+06	3.21337e+06	986485	602892	360981	769396	766406	745136
M107T256	[M+H-H2O]+	2-hydroxybenzyl alcohol	0.251082	0.982977	0.95576	107.04819	255.7200	HMDB0059709	C02323	Benzenoids	Benzene and substituted derivatives	Benzyl alcohols	9873.96	13557.3	5690.59	8095.84	8222.79	13307.6	6091.81	6295.97	6089.49
M413T315	[M+H]+	2-hydroxymethylloratadine	0.145815	0.974091	0.931696	413.16246	315.4100						1025.78	2713.5	1748.24	2271.52	1822.11	1539.85	1458.46	1414.45	1471.79
M717T149	[M+H]+	2-linoleoyl-1-palmitoyl-sn-glycero-3-phosphoethanolamine	0.556029	1.55486	0.179148	716.52055	148.6895	HMDB0008928		Lipids and lipid-like molecules	Glycerophospholipids	Glycerophosphoethanolamines	9029.14	10583.6	17873.7	7829.71	8603	7676.48	8465.7	8259.53	8268.76
M413T34	[M+Na]+	2-methyl-2-(3-pentadecylphenoxy)propanoic acid	0.388361	1.42534	0.166766	413.32375	34.3215			Benzenoids	Benzene and substituted derivatives	Phenoxyacetic acid derivatives	4800.93	8623.93	7649.48	4819.54	4162.17	5803.74	4869.92	4658.75	4866.05
M761T147	[M+H]+	2-oleoyl-1-palmitoyl-sn-glycero-3-phosphocholine	18.9475	1.44612	0.157762	760.58471	146.8480	HMDB0007972		Lipids and lipid-like molecules	Glycerophospholipids	Glycerophosphocholines	1.47901e+07	1.42044e+07	2.36328e+07	1.3005e+07	1.08509e+07	1.25361e+07	1.29968e+07	1.2914e+07	1.29131e+07
M313T193	[M+H-H2O]+	2-palmitoyl-rac-glycerol	0.147642	1.06868	0.634191	313.27257	193.2600	HMDB0011533		Lipids and lipid-like molecules	Glycerolipids	Monoradylglycerols	26809.4	23154.8	32798.6	27445.8	21843.5	28154.7	31436.1	28607.4	31264.9
M580T36	[M+H]+	2-pohpa [dmed-fahfa]	1.63493	1.77976	0.417438	579.53231	35.6980						15906.5	80348.6	107552	74536.5	27061	12916.3	15818.2	15802.4	15302.4
M228T207	[M+H]+	2'-deoxycytidine	0.752106	0.664193	0.120172	228.09716	207.2290	HMDB0000014	C00881	Nucleosides, nucleotides, and analogues	Pyrimidine nucleosides	Pyrimidine 2'-deoxyribonucleosides	9157.17	14454.3	5878.38	15390.2	14830.5	14178.8	12130.6	12130.6	12087.6
M258T175	[M+H]+	2'-o-methylcytidine	0.34942	0.675399	0.305709	258.10796	175.4630						3351.38	3633.77	3270.26	2422.43	7168.87	5592.91	3569.92	3569.13	3393.66
M367T38	[M+H-2H2O]+	25-hydroxycholesterol	0.39353	0.855688	0.499714	367.33282	37.5180		C15519	Lipids and lipid-like molecules	Steroids and steroid derivatives	Cholestane steroids	7878.35	12143.2	8181.04	9199.81	14260.5	9498.72	9272.78	9469.52	9214.79
M188T133	[M+H]+	3-(2-ethylhexoxy)propan-1-amine	0.141588	1.51389	0.460774	188.20014	132.6410			Organic oxygen compounds	Organooxygen compounds	Ethers	1968.72	5209.78	1424.27	1804.32	1649.09	2229.15	687.588	646.761	686.796
M445T412	[M+Na]+	3-[(7s,8s)-5-hydroxy-2,2,7,8-tetramethyl-6-oxo-7,8-dihydropyrano[3,2-g]chromen-10-yl]-3-phenylpropanoic acid	0.255235	0.706876	0.10287	445.15227	411.7940			Organoheterocyclic compounds	Benzopyrans	1-benzopyrans	1201.89	1911.75	1172.76	1895.73	1859.76	2308.39	1583.39	1584.46	1546.93
M248T322	[M+H]+	3-hydroxybutyrylcarnitine	1.03039	0.894372	0.616199	248.14890	322.1250	HMDB0062735		Lipids and lipid-like molecules	Fatty Acyls	Fatty acid esters	71512.1	110943	57469.9	103041	81500	83720.3	74125.2	73687.6	74127.3
M101T387	[M+H-H2O]+	3-hydroxyisovaleric acid	0.519466	0.926651	0.64975	101.05879	387.4445	HMDB0000754		Lipids and lipid-like molecules	Fatty Acyls	Fatty acids and conjugates	22942	36049.6	33426.8	30807.6	29803.1	39123.1	31683.2	31825.3	31683.1
M442T193	[M+H]+	3-hydroxyoleylcarnitine	0.414972	0.911663	0.583377	442.35092	192.6630			Lipids and lipid-like molecules	Fatty Acyls	Fatty acid esters	12204.3	17930.3	12266.8	18044.7	13791.1	14674	13186.3	13172	12890.7
M109T403	[M+H-CH3O2N]+	3-methyl-l-histidine	0.848427	0.814594	0.485549	109.07507	402.7210	HMDB0000479	C01152	Organic acids and derivatives	Carboxylic acids and derivatives	Amino acids, peptides, and analogues	32172.9	50843.8	37427.5	66285.5	51545.5	30027.1	46734.4	46731.7	46386.9
M258T226	(M+H)+	3-methylcytidine	0.427503	0.742336	0.176565	258.10743	226.4760						4254.43	6206.5	3101.9	5514.65	6574.89	6180.93	4781.98	4937.06	4943.41
M135T39	[M+H]+	3,4-dimethylbenzaldehyde	0.403974	1.13647	0.438063	135.07921	39.3690			Benzenoids	Benzene and substituted derivatives	Benzoyl derivatives	73209	93406.5	71304.5	86627.6	63528.2	59193.9	76168.2	77819.3	77816.1
M363T30	[M+H]+	3,6,9,12-tetraoxatetracosan-1-ol	0.165436	1.15035	0.768839	363.30942	30.4920			Organic oxygen compounds	Organooxygen compounds	Ethers	14676.7	26942.5	12995.2	28124.7	9169.99	10181.6	15706.1	15985.8	15982
M657T341	[M+H-H2O]+	3'-.alpha.-sialyl-n-acetyllactosamine	1.52606	5.06567	0.143443	657.23357	341.1510			Organic oxygen compounds	Organooxygen compounds	Carbohydrates and carbohydrate conjugates	22097	16907.5	65252.3	8437.23	7044.73	5099.08	11593.1	11301	11591.4
M387T477	(M+CH3CN+H)+	3',5'-Cyclic guanosine monophosphate	0.0946015	0.993872	0.981145	387.08734	477.2430						2672.71	4578.78	2604.33	3875.62	2351.62	3689.35	2864.55	2951.47	2902.44
M146T261	(M+H)+	4-acetamidobutanoate	0.122611	0.955942	0.872427	146.08025	261.2480						1800.95	3504.15	1824.48	2945.68	2597.91	1914.59	2061.79	2022.26	2062.57
M104T436	(M+H)+	4-Aminobutyric acid	0.657275	1.58843	0.465561	104.06971	435.9785	HMDB0000112	C00334	Organic acids and derivatives	Carboxylic acids and derivatives	"Amino acids, peptides, and analogues"	17753.9	82096.4	29908.4	22376.5	30030	29283.2	56727.7	45261.2	56221.3
M146T359	(M+H)+	4-Guanidinobutyric acid	0.637258	0.940707	0.532189	146.09146	359.3970	HMDB0003464	C01035	Organic acids and derivatives	Carboxylic acids and derivatives	"Amino acids, peptides, and analogues"	31363	29931.8	23412.5	28641.9	31703.5	29701.1	27704.5	27858.8	27704.5
M155T43	[M+H-H2O]+	4-hydroperoxy-2-nonenal	0.924888	0.738566	0.489129	155.10565	42.5290	HMDB0060287		Organic oxygen compounds	Organooxygen compounds	Carbonyl compounds	83604.9	50325.5	64287.5	144561	45224.6	78596.4	88427.8	89331.6	89483.1
M121T41	[M+H-H2O]+	4-hydroxyphenethyl alcohol	1.02614	1.01442	0.934683	121.06381	41.2530	HMDB0004284	C06044	Benzenoids	Phenols	Tyrosols and derivatives	76317.7	53100.5	46296.2	52609.7	62686.4	57921.3	59235.3	59237.5	59991
M313T216	[M+H]+	4-methyl-2',4',6'-trimethoxychalcone	0.271221	1.56075	0.302122	313.12496	216.4990						3711.53	5211.55	1565.89	2266.03	2373.69	2080.74	2190.68	2226.69	2233.87
M105T41	[M+H-H2O]+	4-methylbenzyl alcohol	1.4503	1.09449	0.352135	105.06918	41.2390	HMDB0041609	C06757	Benzenoids	Benzene and substituted derivatives	Benzyl alcohols	233260	219902	183775	202452	203943	175553	211923	203658	211900
M210T198	[M+H]+	4-morpholinopropanesulfonic acid	0.5545	4.99801	0.42046	210.07797	197.7295			Organoheterocyclic compounds	Oxazinanes	Morpholines	376.444	635.291	12927.5	1225.72	769.562	793.664	2144.34	1812.14	1848.82
M154T223	[M+H]+	4-nitroanisole	0.132574	1.09999	0.307859	154.03409	222.7555		C07555	Benzenoids	Benzene and substituted derivatives	Nitrobenzenes	3833.13	4703.51	4030.75	3631.84	4192.56	3600.56	4690.18	5439.19	4720.88
M242T396	[M+H-C7H14]+	4-penten-1-one, 3,3,4-trimethyl-1-[1-[(tetrahydro-2h-pyran-4-yl)methyl]-1h-indol-3-yl]-	0.161051	0.862346	0.174725	242.11422	395.7450			Organoheterocyclic compounds	Indoles and derivatives	N-alkylindoles	1148.02	1451.01	1111.85	1520.86	1338.48	1443.9	1167.34	1186.88	1163.89
M420T321	[M+H]+	4-piperidinone, 3,5-bis[(4-nitrophenyl)methylene]-1-(1-oxo-2-propen-1-yl)-, (3e,5e)-	0.22809	0.459001	0.205639	420.12173	321.4870			Organoheterocyclic compounds	Piperidines	N-acylpiperidines	679.391	674.238	472.598	2151.92	1303.78	522.998	1214.1	1167.19	1170.72
M179T209	[M+Na]+	4,5-dihydroxy-3-propylcyclopent-2-en-1-one	0.136069	0.96009	0.96043	179.04744	209.1245			Organic oxygen compounds	Organooxygen compounds	Alcohols and polyols	338.537	1456.16	5035.3	730.573	4457.67	1925.67	870.542	839.297	870.762
M357T402	[M+Na]+	4'-ethenyl-2'-hydroxy-1,4',4a-trimethyl-5-oxospiro[2,3,4,7,8,8a-hexahydronaphthalene-6,1'-cyclopentane]-1-carboxylic acid	0.645163	0.70531	0.171889	357.21208	402.0880			Organic oxygen compounds	Organooxygen compounds	Alcohols and polyols	7544.68	12831.2	6080.04	14186.5	11555.4	11767.8	10224.2	9754.55	10216
M401T311	[M+Na]+	5-[5-(acetyloxymethyl)-1,2,4a-trimethyl-7-oxo-3,4,8,8a-tetrahydro-2h-naphthalen-1-yl]-3-methylpentanoic acid	0.749863	0.778038	0.203798	401.24942	311.2770			Lipids and lipid-like molecules	Prenol lipids	Diterpenoids	16479.5	21717.3	11457.6	22537.9	21880.4	19401.6	17285.7	16839.7	16846
M127T470	[M+H]+	5-Amino-4-carbamoylimidazole (AICA)	0.165006	1.13376	0.767648	127.03793	470.0700	HMDB0003192	C04051	Organoheterocyclic compounds	Azoles	Imidazoles	665.803	3258.13	2288.76	1897.78	2058.13	1523.82	2279.06	2090.24	2080.87
M110T55	[M+H]+	5-hydroxy-2-methylpyridine	0.720322	0.5954	0.0364234	110.05902	55.4025			Organoheterocyclic compounds	Pyridines and derivatives	Methylpyridines	5536.47	8565.51	9107.08	10441.9	14540.9	13997.9	11512.7	11299.2	11292.8
M317T35	[M+H-H2O]+	5-hydroxy-6e,8z,11z,14z-eicosatetraenoic acid, methyl ester	0.801918	0.453003	0.0752981	317.24658	35.0260			Lipids and lipid-like molecules	Fatty Acyls	Eicosanoids	4365.47	7861.92	6023.34	12310.6	9051.19	18926.5	10955.9	10955.1	10855
M239T225	[M+H]+	5-hydroxyflavone	0.299464	0.604306	0.234926	239.08514	224.8690	HMDB0141534		Phenylpropanoids and polyketides	Flavonoids	Flavones	3179.65	1509.71	3288.78	4177.62	2607.17	6417.37	2839.36	2721.06	2729.06
M258T257	[M+H]+	5-methylcytidine	0.495223	0.839203	0.423385	258.10743	257.3230	HMDB0000982		Nucleosides, nucleotides, and analogues	Pyrimidine nucleosides		8654.71	15249.3	8313.9	12924.9	11889.1	13577.1	11985.6	12966.6	11971.8
M369T36_1	[M+H-H2O]+	5.alpha.-cholest-7-en-3.beta.-ol	0.711846	1.52345	0.447422	369.35032	35.9330	HMDB0001170	C01189	Lipids and lipid-like molecules	Steroids and steroid derivatives	Cholestane steroids	15508.5	11599	39722.6	19215.3	11799.7	12852.6	18209.3	18232.3	15692.9
M393T211	[M+Na]+	6-ketoprostaglandin f1.alpha.	0.848984	0.607076	0.0488217	393.22321	210.5960	HMDB0002886	C05961	Lipids and lipid-like molecules	Fatty Acyls	Eicosanoids	10840.6	13074.5	6031.85	14601.7	18057	16671	12055	11688.6	11689.7
M595T453	[2M+H]+	7-methylguanosine	0.415923	0.605029	0.161728	595.23141	452.6980	HMDB0001107	C20674	Nucleosides, nucleotides, and analogues	Purine nucleosides		1618.22	3988.67	2204.87	4714.35	5239.12	2957.91	2966.83	3013.6	3013.5
M383T36	[M+H-H2O]+	7.alpha.-hydroxy-4-cholesten-3-one	0.414252	0.901665	0.620812	383.32916	36.2695	HMDB0001993	C05455	Lipids and lipid-like molecules	Steroids and steroid derivatives	Cholestane steroids	17860	27068.1	28476.3	19720.2	30620.1	31069.5	24056.2	24045.2	23696
M401T38	[M+H-H2O]+	7.alpha.,27-dihydroxycholesterol	1.17283	0.578316	0.284997	401.33964	37.5530		C06341	Lipids and lipid-like molecules	Steroids and steroid derivatives	Bile acids, alcohols and derivatives	14423.1	31945.8	42302.4	21495.2	73652.4	58179.2	30922.5	30924.9	29959.8
M415T236	[M+Na]+	9-oxo-11.alpha.,16r-dihydroxy-17-cyclobutyl-5z,13e-dien-1-oic acid	0.316369	0.815048	0.369569	415.26424	236.3490			Lipids and lipid-like molecules	Fatty Acyls	Eicosanoids	2702.45	5173.62	3228.1	4687.09	5071.38	3865.48	3941.7	3942.47	3999.98
M810T421	[M+H]+	Acetyl-coa	0.325006	0.597746	0.221996	810.13088	421.0970	HMDB0001206	C00024	Lipids and lipid-like molecules	Fatty Acyls	Fatty acyl thioesters	859.9	2761.48	1242.21	2889.68	1801.86	3445.01	2132.82	2133.14	2092.84
M204T307	[M+H]+	Acetylcarnitine	4.86514	0.70693	0.21654	204.12303	307.3840		C02571	Lipids and lipid-like molecules	Fatty Acyls	Fatty acid esters	414459	761249	458886	931277	818114	562851	561987	566760	570715
M146T208_2	[M]+	Acetylcholine	1.68806	0.653914	0.131254	146.11696	208.4430	HMDB0000895	C01996	Organic nitrogen compounds	Organonitrogen compounds	Quaternary ammonium salts	44084.9	72876.5	29258.4	65466.4	80899.1	77241.5	66805.9	67122	66806.8
M219T467	[M+H]+	Acetylnorfentanyl	0.278153	0.786281	0.454587	219.13327	466.8200			Benzenoids	Benzene and substituted derivatives	Anilides	4108.66	4959.47	4391.2	8545.24	3752.56	4819.93	6684.03	6689.78	5360.51
M348T393	[M+H]+	Adenosine 3'-monophosphate	0.164839	0.911326	0.404644	348.07006	393.2430	HMDB0003540	C01367	Nucleosides, nucleotides, and analogues	Ribonucleoside 3'-phosphates		1761.64	1943.59	1448.22	1694.34	2062.13	1898.43	3209.63	2818.1	2836.01
M348T430	[M+H]+	Adenosine 5'-monophosphate	0.333853	1.10375	0.76925	348.06997	430.0630	HMDB0000045	C00020	Nucleosides, nucleotides, and analogues	Purine nucleotides	Purine ribonucleotides	81050.2	181604	96280.5	131796	119099	74302.3	95213.5	95213.2	95683.6
M348T516	(M+H)+	Adenosine monophosphate (AMP)	0.265632	0.789229	0.247775	348.06910	516.4150	HMDB0000045	C00020	Nucleosides, nucleotides, and analogues	Purine nucleotides	Purine ribonucleotides	2633.36	2752.1	1379.18	2996.84	2830.39	2743.96	3890.88	3337.3	3320.77
M346T443	[M+H]+	Adenosine, cyclic 3',5'-[hydrogen [p(s)]-phosphorothioate]	0.246077	0.915822	0.811045	346.03979	442.7120			Nucleosides, nucleotides, and analogues	Nucleoside and nucleotide analogues	3',5'-cyclic purine nucleoside phosphorothioates	4905.93	8827.49	2732.97	6380.54	7234.09	4365.28	4949.48	5100.29	4952.58
M464T486	[M+H]+	Adenylosuccinic acid	0.231655	0.802436	0.300668	464.07969	485.8445	HMDB0000536	C03794	Nucleosides, nucleotides, and analogues	Purine nucleotides	Purine ribonucleotides	1548.02	2563.67	1774.93	2670.87	2749.7	1915.37	2110.96	2108.67	2018.16
M144T106	[M+H-NH3]+	Ala-Ala	0.911468	0.606186	0.157004	144.06442	106.3600	HMDB0000303	C00398	Organoheterocyclic compounds	Indoles and derivatives	Tryptamines and derivatives	10899.3	18688.4	11032.4	25263.1	27975.5	13770.8	19555.3	19582.8	17149.4
M129T307	(M+H-H2O)+	Ala-Gly	0.275612	1.42031	0.185064	129.06489	307.3635						3672.74	3932.21	3177.69	1710.41	3762.82	2118.5	2402.47	2875.08	2866.75
M90T348	[M+H]+	Alanine	1.90661	1.01228	0.822079	90.05476	348.2340	HMDB0000161	C00041	Organic acids and derivatives	Carboxylic acids and derivatives	Amino acids, peptides, and analogues	523636	563628	479614	496638	532332	518894	496883	496954	490540
M269T254	(M+H)+	Allopurinol riboside	1.01241	0.813629	0.469603	269.08751	254.3315	HMDB0000481		Nucleosides, nucleotides, and analogues	"Pyrazolo[3,4-d]pyrimidine glycosides"		40712	63815.5	22563.2	49834.5	49652.1	56715.5	51020.6	51054.1	48834.9
M189T268	M+	alpha-Guanidinoglutaric Acid	0.189061	0.880484	0.645715	189.07313	268.1590						1455.87	3196.85	1761.48	2823.65	2441.53	2019.69	1918.41	1917.85	1863.12
M296T39	(M+NH4)+	alpha-Linolenic acid	3.73147	0.744441	0.141824	296.25775	39.3660	HMDB0001388	C06427	Lipids and lipid-like molecules	Fatty Acyls	Lineolic acids and derivatives	515558	373719	378366	568390	678702	455721	446979	447162	435087
M484T505	[M+NH4]+	Androstan-3-ol-17-one 3-glucuronide	0.137787	1.01845	0.938095	484.27473	505.2985	HMDB0004484	C11136	Lipids and lipid-like molecules	Steroids and steroid derivatives	Steroidal glycosides	4484.91	7026.39	3471.36	4576.01	4667.86	5467.36	4349.79	4281.68	4349.94
M241T406	[M+H]+	Anserine	0.370627	2.81047	0.436599	241.12829	405.7970	HMDB0000194	C01262	Organic acids and derivatives	Peptidomimetics	Hybrid peptides	1876.71	19386.3	2080.86	3114.79	2646.49	2544.76	2334.93	2264.29	2333.56
M662T408	[M+K]+	Apicidin	0.306525	0.559803	0.00610971	662.30873	408.4210			Organic acids and derivatives	Carboxylic acids and derivatives	Amino acids, peptides, and analogues	1011.48	1294.16	834.909	2005.83	1873	1731.27	1334.14	1333.67	1271.87
M333T34	[M+H]+	Arachidonic acid ethyl ester	0.501383	0.679528	0.23347	333.27832	34.4160			Lipids and lipid-like molecules	Fatty Acyls	Fatty acid esters	5093.2	7937.05	4592.07	12001.6	6989.13	6942.41	6892.95	6660.72	6643.53
M304T452	(M+H)+	Arg-Glu	0.380784	0.892082	0.574064	304.16063	451.7515						7423.13	12540.7	7151.24	10817	9618.85	9959.38	8766.06	8765.94	8860.9
M175T522	[M+H]+	Arginine	0.91708	1.05883	0.849387	175.11844	522.2960	HMDB0000517	C00062	Organic acids and derivatives	Carboxylic acids and derivatives	Amino acids, peptides, and analogues	100485	144587	245290	133202	178661	151252	228266	231194	270354
M291T467	[M+H]+	Argininosuccinic acid	2.66173	0.656276	0.173109	291.12971	466.7180	HMDB0000052	C03406	Organic acids and derivatives	Carboxylic acids and derivatives	Amino acids, peptides, and analogues	70485.1	192710	97015.2	172198	177977	198695	106719	111647	109869
M453T162	[M+H-2H2O]+	Asiatic acid	1.16199	2.34784	0.271475	453.34165	162.1190	HMDB0035782	C08617	Lipids and lipid-like molecules	Prenol lipids	Triterpenoids	17919.8	76436.2	33000.3	33166.6	8772.99	12304.3	8233.02	8237.3	8427.34
M417T415	[M+H]+	Asn-Gln-Arg	0.710551	0.714856	0.232938	417.20796	414.5950			Organic acids and derivatives	Carboxylic acids and derivatives	Amino acids, peptides, and analogues	8164.99	17634.8	8779.96	16255.3	14040.9	18076.9	11951.4	12166.3	12164.7
M290T458	[M+H]+	Asp-Arg	0.46105	0.778018	0.159474	290.14476	458.2980			Organic acids and derivatives	Carboxylic acids and derivatives	Amino acids, peptides, and analogues	4845.14	7645.37	5024.23	7787.48	7889.01	6835.49	5773.22	6147.05	5775.28
M927T70	[M+NH4]+	Bassanolide	0.410812	1.40057	0.449958	926.62275	69.9475			Organic acids and derivatives	Peptidomimetics	Depsipeptides	14093.9	37588	15847.4	18060.9	13215.4	16939.2	15246.9	15902.4	15239.2
M409T41	[M+H]+	Beclomethasone	1.31279	0.653725	0.135199	409.16048	41.2655	HMDB0013609	C06842	Lipids and lipid-like molecules	Steroids and steroid derivatives	Hydroxysteroids	50296.4	23337.2	28596	43667.7	61081	51631.4	45015.4	45493.1	45016.3
M167T134	[M+H-C2H3NO]+	Bendiocarb	0.998044	0.525671	0.0464456	167.09169	133.8835		C14433				7828.01	15096.8	9219.24	15452.6	24044.8	21651.3	18090.7	16790	18095
M304T131	[M]+	Benzalkonium chloride (c12)	1.30058	1.99028	0.380851	304.29888	131.4590		C06523	Benzenoids	Benzene and substituted derivatives	Phenylmethylamines	11084.8	29344.4	73019.2	29539.5	12758.2	14703.7	51430.4	55961.8	55990.7
M567T216	[M+Na]+	Benzeneacetamide, 4-(4,9-diethoxy-1,3-dihydro-1-oxo-2h-benz[f]isoindol-2-yl)-n-(phenylsulfonyl)-	0.447721	1.84118	0.222189	567.13458	216.3950			Organoheterocyclic compounds	Isoindoles and derivatives	Isoindolines	1998.74	6177.46	7415.25	2900.76	2561.04	3006.41	2354.78	2254.68	2153.69
M87T374_2	[M+H-H2O]+	Beta-hydroxybutyrate	2.64063	0.911896	0.460799	87.04411	373.5770	HMDB0000011	C01089	Organic acids and derivatives	Hydroxy acids and derivatives	Beta hydroxy acids and derivatives	424018	536267	370853	461373	525493	472882	460881	452992	453398
M237T223	(2M+H)+	beta-Hydroxyisovaleric acid	0.0793603	1.19915	0.677214	237.13234	222.8550						8837.45	17346.7	5473.87	11578.6	5788.43	9033.33	8257.15	8279.36	8252.8
M118T272	[M+H]+	Betaine	0.516118	0.940884	0.842277	118.08546	272.2460	HMDB0000043	C00719	Organic acids and derivatives	Carboxylic acids and derivatives	Amino acids, peptides, and analogues	82556.4	102486	78207.2	142662	73676.4	63451	66548.3	65902.5	66564.7
M102T324	(M+H)+	Betaine aldehyde	1.82033	0.523035	0.255635	102.09070	324.2720	HMDB0001252	C00576	Organic nitrogen compounds	Organonitrogen compounds	Quaternary ammonium salts	65134.8	66704.3	47726.7	65681.1	82309.2	195324	61896.9	62945.3	61903.8
M457T32	[M+H]+	Betulinic acid	0.372885	0.501822	0.102785	457.34816	32.3010	HMDB0030094	C08619	Lipids and lipid-like molecules	Prenol lipids	Triterpenoids	1571.29	1925.59	919.95	2874.98	4049.67	1876.95	2388.67	2634.06	2391.76
M552T419	[M+H]+	Bosentan	0.183323	0.774615	0.0101528	552.18864	418.7070	HMDB0014699		Organoheterocyclic compounds	Diazines	Pyrimidines and pyrimidine derivatives	1034.19	1066.08	869.203	1293.58	1292.08	1247.83	1285.54	1231.53	1190.09
M157T366	[M+H-C4H8]+	Butabarbital	0.580708	0.616017	0.248953	157.08222	366.0130	HMDB0014382	C07827	Organoheterocyclic compounds	Diazines	Pyrimidines and pyrimidine derivatives	14911.5	928.725	16611.7	16414.4	17983.1	18282.7	13540.8	13489.4	10472.7
M288T76	[M+H]+	C17-sphinganine	3.5236	1.76547	0.210948	288.28879	75.5780			Organic nitrogen compounds	Organonitrogen compounds	Amines	353264	834035	400915	316026	259906	323667	202567	202519	196441
M195T272	[M+H]+	Caffeine	0.0876972	1.02751	0.956395	195.09701	272.1725	HMDB0001847	C07481	Organoheterocyclic compounds	Imidazopyrimidines	Purines and purine derivatives	5367.62	8842.83	2031.88	8207.63	3060.25	4539.58	4730.5	4815.18	5720.62
M369T224	(M+CH3CN+Na)+	Capsaicin	0.165399	1.3786	0.482094	369.21029	224.0865	HMDB0002227	C06866	Benzenoids	Phenols	Methoxyphenols	3437.32	8407.28	3143.75	4476.62	2834.49	3561.01	3450.78	3450.52	3608.38
M135T38	[M+H-C5H12O]+	Cedrol	0.919862	0.967212	0.736399	135.11586	38.1340		C09631	Lipids and lipid-like molecules	Prenol lipids	Sesquiterpenoids	89357.8	72272.8	71716.1	81326	87641.2	72289.9	71160.4	70453.2	71165.5
M393T38	[M+H]+	Chenodeoxycholate	0.338426	1.12897	0.849531	393.28432	37.5295	HMDB0000518	C02528	Lipids and lipid-like molecules	Steroids and steroid derivatives	Bile acids, alcohols and derivatives	44350.6	106027	31777	104713	27336.5	29296	60405.4	58756.5	60411.7
M104T303	M+	Choline	7.01446	0.823711	0.226687	104.10672	302.6460	HMDB0000097	C00114	Organic nitrogen compounds	Organonitrogen compounds	Quaternary ammonium salts	1.60537e+06	2.24963e+06	1.40418e+06	2.20396e+06	2.17962e+06	2.00115e+06	1.97356e+06	1.97361e+06	2.00527e+06
M443T135	[M+H]+	Cinobufagin	0.557533	0.0362862	0.311637	443.23275	135.0210		C16931	Lipids and lipid-like molecules	Steroids and steroid derivatives	Steroid lactones	74.8559	80.0158	412.456	13875.1	436.972	1322.75	524.958	526.108	590.659
M293T38	[M+H-H2O]+	Cis-13-eicosenoic acid	0.861228	1.11358	0.127923	293.28304	37.5330	HMDB0035159		Lipids and lipid-like molecules	Fatty Acyls	Fatty acids and conjugates	134158	118684	138555	117401	123019	111057	121532	118461	118581
M466T404	[M+H]+	Cisapride	0.0354208	1.06851	0.451224	466.18931	404.2710		C06910	Benzenoids	Phenol ethers	Aminophenyl ethers	617.802	780.196	659.318	614.591	629.57	681.241	656.574	645.425	644.74
M473T450	[M+H]+	Clofazimine	0.319946	0.779103	0.419457	473.14694	449.8880		C06915	Organoheterocyclic compounds	Diazanaphthalenes	Benzodiazines	1933.69	4917.36	2433.26	4545.55	3446.15	3924.95	2928.3	2928.38	2885.83
M343T170	[M+H]+	Cocamidoprpylbetaine	0.42639	1.06328	0.666092	343.29410	170.1540			Organic acids and derivatives	Carboxylic acids and derivatives	Amino acids, peptides, and analogues	23023.7	22314.1	16133.6	21797.8	19223.9	16791.2	28199.9	28534.8	28199.7
M369T398_2	[M+Na]+	Corticosterone	0.288253	0.955249	0.804293	369.21185	398.4450	HMDB0001547	C02140	Lipids and lipid-like molecules	Steroids and steroid derivatives	Hydroxysteroids	9627.34	14292.4	8197.85	11568.7	10312	11741.5	10395.3	10127.3	10126.6
M132T348_2	[M+H]+	Creatine	7.4305	1.02492	0.543697	132.07652	348.2340	HMDB0000064	C00300	Organic acids and derivatives	Carboxylic acids and derivatives	Amino acids, peptides, and analogues	9.8433e+06	1.0562e+07	9.39263e+06	9.47504e+06	9.92357e+06	9.67475e+06	9.57356e+06	9.38316e+06	9.38253e+06
M319T258	[M+Na]+	Cryptotanshinone	0.103624	1.13571	0.792421	319.13539	258.1130			Lipids and lipid-like molecules	Prenol lipids	Diterpenoids	1197.86	3065.87	1447.48	2543.25	634.852	1850.65	1853.93	1926.21	1853.03
M391T390	[M+Na]+	Curcumin	0.343031	0.865202	0.383143	391.10049	390.0830	HMDB0002269	C10443	Phenylpropanoids and polyketides	Diarylheptanoids	Linear diarylheptanoids	6872.58	7384.65	4676.31	6541.28	6941.33	8400.78	6887.91	7049.32	6892.89
M595T245	[M+H]+	Curine	0.085116	1.20336	0.513721	595.28248	245.3555			Organic oxygen compounds	Organooxygen compounds	Ethers	2717.08	5216.74	2715.33	2848.09	3124.96	2876.48	2728.51	2698.78	2699.4
M487T240	[2M+H]+	Cytarabine	2.61886	0.70868	0.266634	487.17760	239.9105	HMDB0015122	C02961				118383	247609	93644.8	201439	235969	211172	154522	153473	153782
M244T254	[M+H]+	Cytidine	3.54199	0.785496	0.253685	244.07962	254.3790	HMDB0000089	C00475	Nucleosides, nucleotides, and analogues	Pyrimidine nucleosides		392484	544182	288636	592374	507977	459559	474475	468096	474213
M489T439	[M+H]+	Cytidine 5'-diphosphocholine	0.67382	0.938966	0.873543	489.11320	439.3390	HMDB0001413	C00307	Nucleosides, nucleotides, and analogues	Pyrimidine nucleotides	Pyrimidine ribonucleotides	24350.8	75634.8	29970.6	53024.1	42822.8	42556.7	40046.2	39973.4	39842.3
M489T480	(M+H)+	Cytidine 5'-diphosphocholine (CDP-choline)	0.476141	1.32465	0.248195	489.11126	479.6750	HMDB0001413	C00307	Nucleosides, nucleotides, and analogues	Pyrimidine nucleotides	Pyrimidine ribonucleotides	10856.8	7682.61	6213.88	5645.36	7436.68	5604.67	4639.87	3252.99	4623.96
M324T442	[M+H]+	Cytidine 5'-monophosphate	0.966457	0.667878	0.303154	324.05798	442.4360	HMDB0000095	C00055	Nucleosides, nucleotides, and analogues	Pyrimidine nucleotides	Pyrimidine ribonucleotides	14920	33958.5	9780.92	21895.3	33582.1	32352.1	19418.1	19483.8	19442.7
M112T240_2	[M+H]+	Cytosine	2.38869	0.837985	0.309786	112.05037	239.8740	HMDB0000630	C00380	Organoheterocyclic compounds	Diazines	Pyrimidines and pyrimidine derivatives	191587	296854	186516	257810	289221	258422	222813	220918	220918
M362T112	[M+H-H2O]+	D-erythro-sphingosine-1-phosphate	0.38369	3.37291	0.388738	362.23963	111.6880	HMDB0000277	C06124	Lipids and lipid-like molecules	Sphingolipids	Phosphosphingolipids	1383.29	14883.6	2019.57	3014.61	1208.42	1198.53	564.621	651.05	564.62
M201T398	[M+H]+	D-erythrose 4-phosphate	0.658975	0.855644	0.527018	201.01523	398.1680	HMDB0001321	C00279	Organic oxygen compounds	Organooxygen compounds	Carbohydrates and carbohydrate conjugates	16991.1	32579.4	16882.7	23917.4	28611.8	25135.5	21439.3	21248.1	21248.7
M519T164	[2M+H]+	D-glucosamine 1-phosphate	0.492187	0.638484	0.166029	519.11261	164.2220	HMDB0001109	C06156	Organic oxygen compounds	Organooxygen compounds	Carbohydrates and carbohydrate conjugates	5361.14	5797.51	1551.26	6494.53	5955.15	7456.7	6103.52	6103.81	6193.54
M260T454	[M+H]+	D-glucosamine 6-phosphate	0.157327	1.07708	0.845793	260.07564	454.1690	HMDB0001254	C00352	Organic oxygen compounds	Organooxygen compounds	Carbohydrates and carbohydrate conjugates	2955.09	9061.88	4257.63	5344.17	4581.22	5184.52	3828.61	3811.95	3811.97
M261T471	[M+H]+	D-glucose 6-phosphate	0.600376	0.787356	0.41766	261.03642	471.0385		C00092	Organic oxygen compounds	Organooxygen compounds	Carbohydrates and carbohydrate conjugates	8406.71	18569.8	8676.73	17323.2	14785.1	13173.9	11973.9	11636.8	11973
M130T296_2	[M+H-NH3]+	D-glutamine	1.68937	0.882865	0.344225	130.04897	295.7240	HMDB0003423	C00064	Organic acids and derivatives	Carboxylic acids and derivatives	Amino acids, peptides, and analogues	174853	200897	137714	180892	185770	214927	177825	176767	177821
M360T457	(M+NH4)+	D-Lactose	0.20708	1.36826	0.523589	360.14408	456.9040	HMDB0000186	C00243	Organic oxygen compounds	Organooxygen compounds	Carbohydrates and carbohydrate conjugates	658.867	3513.53	2536.56	1466.06	1395.85	2041.37	1718.61	1945.55	1949.76
M130T308	(M+H)+	D-Pipecolinic acid	0.263269	1.14197	0.349236	130.08507	308.1760						10472.8	13925.1	9815.55	9940.97	10717.1	9302.05	11143.3	10714	10728.2
M130T393_2	[M+H]+	D-pyroglutamic acid	5.32712	0.969905	0.886782	130.05015	392.6780		C02237	Organic acids and derivatives	Carboxylic acids and derivatives	Amino acids, peptides, and analogues	2.9478e+06	3.4024e+06	2.4951e+06	2.56662e+06	4.12366e+06	2.42948e+06	3.84366e+06	3.22022e+06	3.84437e+06
M504T460	[M+H]+	Dasatinib n-oxide	0.641936	0.448686	0.0117419	504.17848	460.2080			Benzenoids	Benzene and substituted derivatives	Anilides	4867.64	2598.64	2664.13	8296.34	7890.03	6391.56	6080.99	6348.07	6346.05
M363T306	[M+H-C6H15O4N]+	Daunorubicin	0.171921	1.26186	0.090576	363.08869	306.1140	HMDB0014832	C01907				2371.2	1925.65	2640.06	1762.2	1946.4	1788.79	2322.76	2151.62	2131.43
M371T34	[M+H]+	Decamethylcyclopentasiloxane	0.116025	1.16678	0.549259	371.09970	34.3940			Organometallic compounds	Organometalloid compounds	Organosilicon compounds	5869.73	9455.28	5411.14	5091.79	5139.96	7540.31	19265.7	19178.8	19178.8
M228T267	(M+H)+	Deoxycytidine	0.0321632	1.12622	0.665032	228.10279	266.9890	HMDB0000014	C00881	Nucleosides, nucleotides, and analogues	Pyrimidine nucleosides	Pyrimidine 2'-deoxyribonucleosides	1121.56	1608.38	1105.03	1414.57	1372.64	617.958	1161.58	1184.8	1161.29
M152T262	[M+H-C5H8O3]+	Deoxyguanosine	1.51315	0.812685	0.378159	152.05605	261.8830	HMDB0000085	C00330	Nucleosides, nucleotides, and analogues	Purine nucleosides	Purine 2'-deoxyribonucleosides	64412.1	119535	61354.9	102924	102743	96174	88862.8	88274.8	88274.2
M600T411	[M+Na]+	Destruxin a	0.0514268	1.02869	0.933752	600.34358	411.0200			Organic acids and derivatives	Peptidomimetics	Depsipeptides	1115.71	2388.09	1140.14	1626.44	1860.85	1027.14	1293.93	1258.4	1283.02
M115T348_1	[M+H]+	Diallyl sulfide	0.377077	0.979249	0.780375	115.04917	348.4610	HMDB0036491	C08370				19456.2	21139.1	19256.6	18166.7	22620.1	20333.3	20575.9	21141.2	21143.9
M279T34	[M+H]+	Dibutyl phthalate	1.64524	3.32239	0.391567	279.15826	34.3960	HMDB0033244	C14214	Benzenoids	Benzene and substituted derivatives	Benzoic acids and derivatives	30109.3	307894	38807.6	35351.1	51860.2	26204.4	33842.1	33794.6	31394.5
M70T267	(M+H-2H2O)+	Diethanolamine	0.465125	0.851777	0.0231265	70.06455	266.8235	HMDB0004437	C06772	Organic nitrogen compounds	Organonitrogen compounds	Amines	11337.8	10765.6	9660.15	12252.7	12725.9	12312.3	12396.8	12397.6	12714.6
M584T201	[M+H]+	Dihydroergotamine	0.172236	0.854825	0.664785	584.27162	201.0050	HMDB0014465	C07798				1399.67	2120.1	519.675	1403.49	1894.78	1427.18	1665.92	1665.1	1747.65
M195T222	[M+H]+	Dimethyl phthalate	0.153857	1.01958	0.932416	195.06113	222.4750		C11233	Benzenoids	Benzene and substituted derivatives	Benzoic acids and derivatives	3834.71	4272.02	2452.34	3078.6	2817.11	4460.6	3894.64	3995.38	3897.55
M391T35	[M+H]+	Dioctyl phthalate	4.31153	19.6344	0.363724	391.28287	34.9520		C14227	Benzenoids	Benzene and substituted derivatives	Benzoic acids and derivatives	20628.1	1.57721e+06	60752.8	49033.9	15693	19746.5	35122.9	32390	35103.7
M162T436	(M+H)+	DL-2-Aminoadipic acid	0.207864	0.715824	0.408259	162.07530	435.6390	HMDB0000510	C00956				1561.69	1960.28	1571.84	3808.22	1691.88	1615.92	2537.38	2293.24	2302.69
M116T313_2	[M+H-CH5N3]+	DL-arginine	4.19444	0.927682	0.513841	116.07084	312.9950		C00792	Organic acids and derivatives	Carboxylic acids and derivatives	Amino acids, peptides, and analogues	1.2858e+06	1.64879e+06	1.16531e+06	1.43405e+06	1.44775e+06	1.53772e+06	1.30319e+06	1.3167e+06	1.31652e+06
M133T427	[M+H]+	DL-asparagine	0.960575	2.40834	0.190527	133.05988	427.0970	HMDB0000168	C00152	Organic acids and derivatives	Carboxylic acids and derivatives	Amino acids, peptides, and analogues	5319.69	22805.3	27153.4	10344.5	7541.38	5067.06	6801.9	6740.09	5745.96
M147T383	[M+H]+	DL-glutamine	2.59716	1.0147	0.867611	147.07611	382.9290		C00303	Organic acids and derivatives	Carboxylic acids and derivatives	Amino acids, peptides, and analogues	1.43696e+06	1.48644e+06	1.3122e+06	1.27325e+06	1.30487e+06	1.59613e+06	1.42315e+06	1.40851e+06	1.40366e+06
M231T313	[2M+H]+	DL-proline	0.193733	0.807258	0.48439	231.13351	312.5860	HMDB0000162	C00148	Organic acids and derivatives	Carboxylic acids and derivatives	Amino acids, peptides, and analogues	1434.54	2256.2	708.998	1938.37	1858.4	1653.45	1474.05	1435.86	1434.52
M182T306	[M+H]+	DL-tyrosine	0.394474	0.909901	0.850051	182.08031	306.2860	HMDB0000158	C00082	Organic acids and derivatives	Carboxylic acids and derivatives	Amino acids, peptides, and analogues	9839.7	30554.9	7097.17	22091.1	15633.9	14469.4	17078.6	16591.5	16586.9
M118T303	[M+H]+	DL-valine	1.157	0.855951	0.415181	118.08558	303.4540	HMDB0000883	C00183	Organic acids and derivatives	Carboxylic acids and derivatives	Amino acids, peptides, and analogues	59970	89019.8	53949.5	91539.6	74337	71215.6	67826.6	67545.1	67827.5
M357T34_2	[M+H]+	Docosahexaenoic acid ethyl ester	0.587904	0.563827	0.178984	357.27748	34.3730		C16185	Lipids and lipid-like molecules	Fatty Acyls	Fatty acid esters	3103.11	6873.16	3965.37	12019.2	6154.75	6552.9	5923.52	5873.35	5821.22
M343T34_2	[M+H]+	Docosahexaenoic acid methyl ester	0.413533	0.951917	0.841521	343.26204	34.3960			Lipids and lipid-like molecules	Fatty Acyls	Fatty acid esters	13351.7	7698.71	8132.4	7793.54	10163	12700.3	9722.44	9722.83	9543.8
M376T109	[M+H]+	Docosatetraenoyl ethanolamide	0.631813	2.3392	0.138664	376.34097	109.0865	HMDB0013626		Organic nitrogen compounds	Organonitrogen compounds	Amines	3877.41	13063.7	9701.33	3851.42	2692.95	4845.23	3091.97	3000.63	2995.7
M462T34	[M+NH4]+	Dodecamethylcyclohexasiloxane	0.882359	0.830699	0.664028	462.14521	34.3945			Organometallic compounds	Organometalloid compounds	Organosilicon compounds	38019.4	11256.4	16041.5	16845.3	31034.4	30749.6	35721.7	36235.6	35646.6
M198T38_1	[M+H-C7H13NO2]+	Dodecanoic acid, 12-[[(cyclohexylamino)carbonyl]amino]-	0.877431	0.980863	0.781437	198.18411	38.1330			Lipids and lipid-like molecules	Fatty Acyls	Fatty acids and conjugates	89945.3	92535.9	80509.5	87962.3	97702.2	82457.2	74753.4	74729.6	76812.3
M318T39	[M+H]+	Drofenine	0.575174	0.551109	0.370182	318.24142	38.7330						1138.07	5292.58	7027.88	12681	2029.95	9709.85	12342.4	12324.6	11426
M143T323	[M+H]+	Ectoine	0.16057	0.908534	0.740797	143.08042	323.4520		C06231	Organic acids and derivatives	Carboxylic acids and derivatives	Amino acids, peptides, and analogues	1704.93	2092.42	3465	3517.23	2366.2	2110.04	2700.4	2715.51	2942.05
M293T475	(M+H)+	EDTA	0.0564873	1.04603	0.885823	293.09878	474.7015	HMDB0015109	C00284	Organic acids and derivatives	Carboxylic acids and derivatives	Tetracarboxylic acids and derivatives	1598.93	3763.15	2211.9	1761.71	2599.86	2879.09	2519.09	2520.59	2105.1
M303T164	(M+H)+	Eicosapentaenoic acid	0.0322152	1.02141	0.950203	303.22544	163.5410	HMDB0001999	C06428	Lipids and lipid-like molecules	Fatty Acyls	Fatty acids and conjugates	1034.78	1753.06	809.135	1182	738.665	1600.92	1118.2	1031.83	1117.33
M490T384	[M+H-H2O]+	Epothilone b	0.231108	0.802188	0.174009	490.26037	383.6010		C12154	Phenylpropanoids and polyketides	Macrolides and analogues	Epothilones and analogues	1944.56	2038.38	1238.34	2137.31	2288.61	2082.89	2009.16	2041.22	2007.97
M114T2	(M+H)+	epsilon-Caprolactam	0.351346	0.92178	0.703172	114.09043	1.5075						37130.9	32734.6	43097.4	29845.4	38301.3	54402	34589.6	40269.8	33278.4
M459T401	[2M+H]+	Ergothioneine	0.273451	0.691688	0.0243487	459.16729	400.9055	HMDB0003045	C05570	Organic acids and derivatives	Carboxylic acids and derivatives	Amino acids, peptides, and analogues	1564.09	1775.37	1302.3	2441.57	1969.4	2299.8	2013.2	1951.34	1952.95
M437T233	[M+NH4]+	Esfenvalerate	0.156994	1.46595	0.294355	437.17788	232.7100	HMDB0031791	C10988	Lipids and lipid-like molecules	Fatty Acyls	Fatty acid esters	1116.86	2559.76	1919.41	772.841	1646.67	1397.83	1282.09	1284.3	1162.84
M223T36	[M+H]+	Ethyl glucuronide	0.541056	1.14564	0.683558	223.06276	35.5890	HMDB0010325		Organic oxygen compounds	Organooxygen compounds	Carbohydrates and carbohydrate conjugates	38502.4	25378.5	28587.7	18727.1	19059	42927.2	28685	28691.1	27911.1
M293T424	[M+H]+	Ethylenediaminetetraacetic acid	0.0637528	1.19577	0.682041	293.10011	424.3215	HMDB0015109	C00284	Organic acids and derivatives	Carboxylic acids and derivatives	Tetracarboxylic acids and derivatives	1730.12	3293.47	987.305	2031.63	1921.33	1073.84	1055.54	1317.34	1316.37
M639T430	[2M+H]+	Fenamifos sulfoxide	0.160559	0.793507	0.392306	639.23237	430.0410			Benzenoids	Benzene and substituted derivatives	Phenyl sulfoxides	509.883	1255.97	818.395	1065.3	1248.67	942.771	870.149	896.983	870.128
M274T79	[M+H]+	Fenpropidin	18.9881	1.80457	0.184809	274.27396	79.2890		C18726	Benzenoids	Benzene and substituted derivatives	Phenylpropanes	8.37454e+06	1.94166e+07	1.0962e+07	9.0007e+06	4.51474e+06	7.95959e+06	6.47516e+06	6.26199e+06	6.47945e+06
M397T424	[M+H]+	Flucarbazone	0.0379168	1.04294	0.735759	397.05585	424.0030			Benzenoids	Benzene and substituted derivatives	Benzenesulfonamides	1486.67	1517.41	1759.8	1581.94	1762.93	1222.86	2084.44	1848.27	1858.73
M270T372	[M-H+2Na]+	Flufenacet oa	0.583478	0.708032	0.223868	270.02891	372.1430			Organic acids and derivatives	Carboxylic acids and derivatives	Amino acids, peptides, and analogues	4393.17	10034.3	6728.29	12154.9	8072.52	9652.28	6271.01	6274.27	6386.14
M435T227	[M+H]+	Flunisolide	0.0819785	1.28635	0.53171	435.21828	226.7450	HMDB0014326	C07005	Lipids and lipid-like molecules	Steroids and steroid derivatives	Hydroxysteroids	1821.63	3772.03	1351.13	1997.39	1535.89	1865.58	1499.66	1556.72	1499.4
M433T426	[M+Na]+	Forskolin	0.393064	0.703043	0.0867706	433.20267	426.1125		C09076	Lipids and lipid-like molecules	Prenol lipids	Triterpenoids	2763.89	4225.81	2426.47	4067.28	4652.13	4674.04	3811.53	3637.94	3635.44
M172T43	[M+H]+	Gabapentin	2.08412	0.606326	0.162978	172.13223	42.5030	HMDB0005015	C07018	Organic acids and derivatives	Carboxylic acids and derivatives	Amino acids, peptides, and analogues	53731.6	84333	80088.4	170986	102453	86355.5	106989	107277	106989
M406T429	[M+Na]+	Galacto-n-biose	0.197043	0.911553	0.511138	406.13044	428.6865		C07278	Organic oxygen compounds	Organooxygen compounds	Carbohydrates and carbohydrate conjugates	2500.1	2345.27	1576.3	2282.24	2417.57	2344.95	2465.05	2389.05	2387.37
M276T426	[M+H]+	Gamma-glu-glu	1.54789	0.836111	0.476123	276.11908	426.2320	HMDB0011738		Organic acids and derivatives	Carboxylic acids and derivatives	Amino acids, peptides, and analogues	81694.6	154656	83248.7	144618	131511	106117	118145	115921	115837
M277T454	[M+H]+	Gamma-l-glutamyl-l-glutamic acid	1.363	1.08865	0.856627	277.10347	453.9810	HMDB0011737	C05282	Organic acids and derivatives	Carboxylic acids and derivatives	Amino acids, peptides, and analogues	174012	669617	255112	373841	303855	331568	257671	257655	264182
M639T214	[M+Na]+	Geldanamycin, 17-demethoxy-17-[[2-(dimethylamino)ethyl]amino]-	0.378491	1.70839	0.115718	639.35823	213.7240						3899.27	3969.09	6364.49	3772.61	2704.04	1854.48	2397.49	2066.75	2401.67
M432T412	[M+H]+	Gln-Glu-Arg	0.0865289	1.0293	0.913289	432.21860	411.8140			Organic acids and derivatives	Carboxylic acids and derivatives	Amino acids, peptides, and analogues	1937.12	3431.63	1639.14	2074.48	2555.3	2178.65	2263.11	2186.18	2185.35
M276T474	[M+H]+	Glu-Gln	0.169318	1.25073	0.752784	276.11814	474.3230	HMDB0028817		Organic acids and derivatives	Carboxylic acids and derivatives	Amino acids, peptides, and analogues	2736.67	14938.1	3801.93	8443.56	6113.48	2614.3	4288.9	4067.27	4065.18
M203T421	[M+2H]2+	Glu-Glu-Lys	0.161799	1.03614	0.943384	203.11243	420.6235			Organic acids and derivatives	Carboxylic acids and derivatives	Amino acids, peptides, and analogues	904.625	1309.29	3563.28	2297.72	2054.73	1223.24	1481.85	1546.87	1479.16
M334T456	[M+H]+	Glu-Gly-Glu	0.116852	0.988137	0.975329	334.12393	456.1190			Organic acids and derivatives	Carboxylic acids and derivatives	Amino acids, peptides, and analogues	1522.72	4410.99	1817.83	2732.53	2917.7	2194.37	2091.31	2084.79	2084.79
M285T429	[M+H]+	Glu-His	0.368992	0.595967	0.202804	285.11852	429.4525	HMDB0028821		Organic acids and derivatives	Carboxylic acids and derivatives	Amino acids, peptides, and analogues	3614.39	2480.69	1778.51	6126.2	4552.61	2532.64	3920.61	3703.96	3703.66
M235T426	[M+H]+	Glu-Ser	0.459948	0.858878	0.51813	235.09151	426.2660	HMDB0028828		Organic acids and derivatives	Carboxylic acids and derivatives	Amino acids, peptides, and analogues	8574.84	15424.3	8003.73	13598.8	12383.3	11279.1	11327.5	11206.8	11148.3
M405T399	[M+H]+	Glu-Thr-Arg	0.354986	0.737061	0.135265	405.20790	399.4900			Organic acids and derivatives	Carboxylic acids and derivatives	Amino acids, peptides, and analogues	3068.59	4043.25	2089.25	4478.47	3997.09	4007.93	3459.9	3398.61	3460.53
M148T436_2	[M+H]+	Glutamic acid	4.29413	0.748654	0.166704	148.06032	436.2760	HMDB0000148	C00025	Organic acids and derivatives	Carboxylic acids and derivatives	Amino acids, peptides, and analogues	441002	650114	338239	661557	589053	658620	501335	501434	505984
M83T362	[M+H-H2O]+	Glutaraldehyde	0.836275	1.49349	0.0967355	83.05981	361.5720	HMDB0029599	C12518	Organic oxygen compounds	Organooxygen compounds	Carbonyl compounds	27528.4	19053.8	18022.7	11771.7	15516.6	15969.4	17881.7	18084.4	17884.3
M613T487	[M+H]+	Glutathione, oxidized	0.0634601	1.11946	0.816297	613.15745	487.0560	HMDB0003337	C00127	Organic acids and derivatives	Carboxylic acids and derivatives	Amino acids, peptides, and analogues	14923.1	38040.4	11399.2	23637.7	22503.2	11353.7	21329	20716.5	21313
M191T427	[M+H]+	Gly-Asp	0.245148	0.869262	0.461915	191.06570	426.9700			Organic acids and derivatives	Carboxylic acids and derivatives	Amino acids, peptides, and analogues	2152.3	3840.11	2536.91	3441.22	3024.49	3346.43	2349.34	2420.46	2422.28
M171T266	[M+H-H2O]+	Glycyl-l-norleucine	0.0910511	1.01429	0.968925	171.11185	266.4715			Organic acids and derivatives	Carboxylic acids and derivatives	Amino acids, peptides, and analogues	1366.54	1959.94	610.739	1639.77	1345.33	896.641	801.683	801.892	846.386
M60T356	[M+H]+	Guanidine	0.402903	0.889134	0.501722	60.08025	355.7880	HMDB0001842	C17349	Organic nitrogen compounds	Organonitrogen compounds	Guanidines	9510.68	12027.8	6835.51	11381.7	10981.2	9548.99	9477.85	9456.17	9714.65
M284T294	(M+H)+	Guanosine	0.296816	0.8466	0.622806	284.09829	293.8560	HMDB0000133	C00387	Nucleosides, nucleotides, and analogues	Purine nucleosides		5951.39	9987.66	8818.15	7964.33	14761.1	6517.68	6579.06	6420.08	6418.07
M444T448	[M+H]+	Guanosine diphosphate	0.134231	0.939666	0.846422	444.02967	447.6535		C00035				1808.26	3706.03	1383.62	2446.38	2393.6	2500.83	2027.57	2026.26	2072.36
M103T264	[M+H]+	Guanylurea	1.19579	0.6947	0.230003	103.05321	263.8760						25691.9	47453.1	17108.8	48098.2	40691.5	41128.1	36174.2	35114.7	36188.4
M314T429	[M+H]+	Hexaconazole	0.118299	1.06134	0.826319	314.07412	429.4210		C18466	Benzenoids	Benzene and substituted derivatives	Halobenzenes	3138.57	5014.18	2409.24	3206.27	4042.67	2702.65	2808.29	2842.23	2807.61
M260T225	[M+H]+	Hexanoyl-l-carnitine	0.423548	0.403827	0.0586712	260.18511	224.7950	HMDB0000756		Lipids and lipid-like molecules	Fatty Acyls	Fatty acid esters	1238.3	1439.92	1344.04	2120.94	4707.65	3131.76	1856.48	1733.53	1735.04
M271T430	[M+H]+	His-Asp	0.310767	1.04808	0.910725	271.10262	430.1070			Organic acids and derivatives	Carboxylic acids and derivatives	Amino acids, peptides, and analogues	6385.79	4765.95	1796.5	5068.56	5111.81	2173.84	6918.86	5751.8	6283.55
M156T439_2	[M+H]+	Histidine	3.76294	0.890272	0.553442	156.07624	439.3400	HMDB0000177	C00135	Organic acids and derivatives	Carboxylic acids and derivatives	Amino acids, peptides, and analogues	1.14065e+06	1.32035e+06	775781	1.46548e+06	1.1285e+06	1.04173e+06	1.42428e+06	1.36491e+06	1.37311e+06
M219T304	(2M+H)+	Hypotaurine	0.195865	2.08955	0.235642	219.04698	304.2900	HMDB0000965	C00519	Organic acids and derivatives	Sulfinic acids and derivatives	Sulfinic acids	997.329	2664.65	916.212	758.166	667.515	765.313	2050.23	3495.47	2118.28
M157T131	[M+H]+	Indole-3-acetonitrile	0.705913	0.565472	0.0266622	157.07509	130.8890	HMDB0006524	C02938	Organoheterocyclic compounds	Indoles and derivatives	Indoles	6575.91	7050.95	4918.74	12542.1	11731.9	8522.66	9480.06	8014.66	9472.01
M860T351	[M+Na]+	Iso-a-pentasaccharide	0.380013	13.1518	0.0134817	860.31368	350.6780			Organic oxygen compounds	Organooxygen compounds	Carbohydrates and carbohydrate conjugates	1360.77	1165.56	2306.59	89.462	132.31	145.7	475.022	472.067	360.593
M136T102	[M+H-C5H8]+	Isopentenyladenine	1.03103	0.940211	0.839584	136.06079	101.9995		C04083	Organoheterocyclic compounds	Imidazopyrimidines	Purines and purine derivatives	103250	155484	76712.5	72302	138298	146178	110388	106604	110416
M246T242	[M+H]+	Isovaleryl-l-carnitine	0.837986	0.830163	0.59551	246.16941	242.3270			Lipids and lipid-like molecules	Fatty Acyls	Fatty acid esters	34069.4	65730.8	26598	65306.5	34448	52502.7	47601.2	47143.6	47145.6
M175T578	(M+H)+	L-Arginine	5.63266	0.863647	0.621985	175.11868	578.1800	HMDB0000517	C00062	Organic acids and derivatives	Carboxylic acids and derivatives	"Amino acids, peptides, and analogues"	1.04735e+06	2.51741e+06	1.46095e+06	2.29261e+06	2.02662e+06	1.49993e+06	1.66862e+06	1.73464e+06	1.66863e+06
M134T441	(M+H)+	L-Aspartate	0.511884	1.23971	0.547699	134.04378	440.5780	HMDB0000191	C00049	Organic acids and derivatives	Carboxylic acids and derivatives	"Amino acids, peptides, and analogues"	9729.72	22098.6	26383.1	12560.5	13171.3	21224.1	11413.9	11708.6	11724.4
M134T388_2	[M+H]+	L-aspartic acid	2.11994	0.899063	0.530115	134.04403	388.1420	HMDB0062186	C00049	Organic acids and derivatives	Carboxylic acids and derivatives	Amino acids, peptides, and analogues	353444	466435	317023	506780	379243	378518	378901	376733	376712
M162T356_2	[M+H]+	L-carnitine	8.59557	0.960769	0.72187	162.11230	355.9350	HMDB0062496	C00318	Organic nitrogen compounds	Organonitrogen compounds	Quaternary ammonium salts	7.25157e+06	8.70137e+06	6.02249e+06	7.85752e+06	7.49929e+06	7.51595e+06	7.19262e+06	7.22816e+06	7.19264e+06
M227T429	[M+H]+	L-carnosine	2.36961	0.874225	0.402203	227.11363	429.4450	HMDB0000033	C00386	Organic acids and derivatives	Peptidomimetics	Hybrid peptides	244812	358856	227979	330682	325711	294903	288090	294755	294808
M176T396	[M+H]+	L-citrulline	1.31753	0.826021	0.450052	176.10201	396.4560	HMDB0000904	C00327	Organic acids and derivatives	Carboxylic acids and derivatives	Amino acids, peptides, and analogues	72453.7	90634.2	34583.3	76706	82496	80103.1	69267.4	67852.9	70714.3
M427T477	[M+H]+	L-cysteine-glutathione disulfide	0.552531	1.01747	0.967059	427.09438	477.3935			Organic acids and derivatives	Carboxylic acids and derivatives	Amino acids, peptides, and analogues	81990.7	197679	82599.8	157618	132514	65915.4	121207	107866	108446
M241T560	(M+H)+	L-Cystine	0.200977	0.679615	0.597788	241.03010	560.3610	HMDB0000192	C00491	Organic acids and derivatives	Carboxylic acids and derivatives	"Amino acids, peptides, and analogues"	2241	3269.71	2030.89	1587.69	1740.58	7768.6	1829.32	1829.26	1533.85
M170T393	(M+Na)+	L-Glutamate	0.916513	0.79052	0.10827	170.04143	393.2720	HMDB0000148	C00025	Organic acids and derivatives	Carboxylic acids and derivatives	"Amino acids, peptides, and analogues"	21198.8	30872.1	23736.8	33671.8	29035.1	33189	28383.3	28171.6	28174.2
M144T380	[M+H-CH4O]+	L-glutamic acid, dimethyl ester	0.53321	1.37452	0.524019	144.04674	380.3800			Organic acids and derivatives	Carboxylic acids and derivatives	Amino acids, peptides, and analogues	26499.8	46311.4	14456.6	17663.1	33854.5	11972.2	30135.2	30146.7	24067.3
M276T399	[M+H]+	L-glutarylcarnitine	0.752313	0.979901	0.938993	276.14443	398.9230	HMDB0013130		Lipids and lipid-like molecules	Fatty Acyls	Fatty acid esters	84151.7	145585	63777.1	101417	101399	96718.9	101412	97007.6	101539
M156T466	(M+H)+	L-Histidine	4.11839	0.52963	0.136693	156.07596	465.6960	HMDB0000177	C00135	Organic acids and derivatives	Carboxylic acids and derivatives	"Amino acids, peptides, and analogues"	93093.9	308922	163638	408501	430687	228830	494318	419660	421952
M124T81	[M+H-H2O]+	L-histidinol	4.13626	1.78565	0.187867	124.08583	81.4035	HMDB0003431	C00860	Organic nitrogen compounds	Organonitrogen compounds	Amines	559486	679643	369535	63895.4	419809	417181	392808	412648	218933
M144T541	[M+H-CH3ON]+	L-homoarginine	1.31586	0.846936	0.429943	144.10093	541.3480	HMDB0000670	C01924	Organic acids and derivatives	Carboxylic acids and derivatives	Amino acids, peptides, and analogues	94496.2	126578	66718.3	117627	94948.9	127228	96430.6	94383.5	94424.7
M116T405	[M+H-CH5ON3]+	L-hydroxyarginine	0.216383	1.15963	0.685063	116.06950	405.2820	HMDB0004224	C05933	Organic acids and derivatives	Carboxylic acids and derivatives	Amino acids, peptides, and analogues	10523.2	24914.7	23344.3	12743.5	25244.8	12702.5	12867.7	13116.6	13118.9
M150T295_2	[M+H]+	L-methionine	1.35278	0.829226	0.455366	150.05736	294.6940	HMDB0000696	C00073	Organic acids and derivatives	Carboxylic acids and derivatives	Amino acids, peptides, and analogues	45646.8	102494	59064.2	86026.3	80631.9	83219.8	72885	72934.8	71447.1
M166T296	(M+H)+	L-Phenylalanine	0.458358	1.30175	0.351672	166.08530	296.0455	HMDB0000159	C00079	Organic acids and derivatives	Carboxylic acids and derivatives	"Amino acids, peptides, and analogues"	10725.6	13216.2	20472.4	11525.5	8808.12	13785.3	11275.4	11411.5	11227.4
M218T282	[M+H]+	L-propionylcarnitine	0.0814674	1.12008	0.731844	218.13789	281.7550	HMDB0062514		Lipids and lipid-like molecules	Fatty Acyls	Fatty acid esters	4403.68	8599.94	3689.35	4598.75	6025.16	4279.5	4820.89	4748.24	4822.17
M277T446	[M+H]+	L-saccharopine	0.78753	0.697924	0.316257	277.13840	446.1580	HMDB0062698	C00449	Organic acids and derivatives	Carboxylic acids and derivatives	Amino acids, peptides, and analogues	9836.06	23848.1	7371.82	20833.8	18492.2	19499.8	13441.3	13364.3	13364.2
M106T426	(M+H)+	L-Serine	0.383755	1.61424	0.356802	106.04893	426.1440	HMDB0000187/HMDB0062263	C00065	Organic acids and derivatives	Carboxylic acids and derivatives	"Amino acids, peptides, and analogues"	8694.1	15736.6	3903.1	5390.5	5646.2	6515.7	5193.95	5242.32	5193.18
M175T389	[M+H-NH3]+	L-thiocitrulline	0.150959	1.21257	0.25347	175.07064	389.4730			Organic acids and derivatives	Carboxylic acids and derivatives	Amino acids, peptides, and analogues	2139.52	2146.19	1503.5	1866.99	1444.38	1462.95	1620.55	1590.77	1589.01
M508T490	[M+H]+	L-Leucine	0.777859	0.815799	0.401765	508.00118	490.1205	HMDB0000538	C00002	Nucleosides, nucleotides, and analogues	Purine nucleotides	Purine ribonucleotides	12228.3	27915.2	20016.1	27340.8	24876.8	21525.8	20846.5	21550	21550.5
M132T324	(M+H)+	Leucine	2.17456	0.746783	0.311575	132.10144	267.1850	HMDB0000687	C00123	Organic acids and derivatives	Carboxylic acids and derivatives	"Amino acids, peptides, and analogues"	100280	195293	90040.2	203244	169229	143892	142956	142275	142276
M648T454	[M+Na]+	Leukotriene c4	0.665007	0.497891	0.0571707	648.29295	454.0245	HMDB0001198	C02166	Organic acids and derivatives	Carboxylic acids and derivatives	Amino acids, peptides, and analogues	3606.53	6040.72	3183.15	8217.71	11117.6	6434.17	5859.23	5817.12	5859.41
M99T136	[M+H-H2O]+	Levulinic acid	0.390753	1.90596	0.16376	99.05486	135.8900	HMDB0000720		Organic acids and derivatives	Keto acids and derivatives	Gamma-keto acids and derivatives	2062.74	3668.6	5646.49	2389.34	1651.23	1929.04	1814.82	1988.8	1820.45
M263T81	(M+H-H2O)+	Linoleic acid	2.41193	0.384073	0.168888	263.23638	81.3250	HMDB0000673	C01595	Lipids and lipid-like molecules	Fatty Acyls	Lineolic acids and derivatives	34686	61633.8	41278	161253	163793	33213.7	45777.3	45355	45356.5
M416T197	[M+H-H2O]+	Lithocholylglycine	0.529025	0.902042	0.711657	416.33526	196.5630	HMDB0000698	C15557	Lipids and lipid-like molecules	Steroids and steroid derivatives	Bile acids, alcohols and derivatives	18431.9	34052.1	14085.4	25054.2	24733	24011.4	20663.7	19700.3	20675.8
M746T462	[M+K]+	Lnnt	0.207912	0.871912	0.709631	746.23019	461.8035			Organic oxygen compounds	Organooxygen compounds	Carbohydrates and carbohydrate conjugates	2289.91	808.949	960.302	1463.15	1862.79	1329.53	1999.49	1994.96	1683.58
M730T481	[M+Na]+	Lnt	0.304283	0.941408	0.427789	730.23530	480.8380	HMDB0006566		Organic oxygen compounds	Organooxygen compounds	Carbohydrates and carbohydrate conjugates	7782.82	7485.34	6409.98	7224.83	8227.81	7574.73	8021.62	7822.77	7821.49
M477T383	[M+H]+	Loperamide	0.147259	0.880245	0.422033	477.20906	383.0200	HMDB0004999	C07080	Benzenoids	Benzene and substituted derivatives	Diphenylmethanes	1327.85	1784.07	1166.45	1729.6	1392.7	1738.13	1542.04	1634.32	1633.85
M496T163	[M+H]+	Lpc 16:0	0.14216	0.765749	0.12662	496.35338	163.3420			Lipids and lipid-like molecules	Glycerophospholipids	Glycerophosphocholines	665.704	742.17	451.437	847.746	717.381	862.969	710.444	685.451	686.52
M262T460	(M+H)+	Lys-Asp	0.391146	0.78868	0.279632	262.13875	459.5870						3645.61	6584.36	3637.79	6111.47	5614.46	5857.57	4373.72	4503.72	4342.53
M231T377	[M+2H]2+	Lys-Trp-Lys	1.68312	0.775371	0.126052	231.17002	377.4270			Organic acids and derivatives	Carboxylic acids and derivatives	Amino acids, peptides, and analogues	75008.2	99785	60149.5	99735.9	105259	98011.7	84817.1	84283.6	84692.4
M248T389	[M+H]+	Malonyl-l-carnitine	0.422313	0.870879	0.393591	248.11226	388.6880	HMDB0062592		Lipids and lipid-like molecules	Fatty Acyls	Fatty acid esters	8616.79	11936.4	7172.79	10749.1	10103.2	10984.5	10197.5	9736.78	10204.3
M533T446	[M+H-H2O]+	Manumycin a	0.107032	0.820869	0.504947	533.26602	446.1460		C12111	Organic oxygen compounds	Organooxygen compounds	Carbonyl compounds	516.181	850.42	576.246	651.504	1114.6	600.717	655.675	647.556	655.646
M363T261	[M+H]+	Marbofloxacin	0.140925	1.24397	0.351149	363.16175	260.6760			Organoheterocyclic compounds	Quinolines and derivatives	Quinoline carboxylic acids	1149.93	1788.94	2041.38	1326.19	1065.11	1612.21	1264.66	1261.85	1350.01
M527T447	[M+Na]+	Melezitose	0.182341	0.953768	0.799726	527.15664	447.3975	HMDB0011730	C08243	Organic oxygen compounds	Organooxygen compounds	Carbohydrates and carbohydrate conjugates	2648.31	4150.84	4245.26	4162.27	3054.17	4363.33	3577.3	3691.95	3581.29
M360T395	[M+NH4]+	Melibiose	0.330332	1.48592	0.355228	360.14857	395.4855	HMDB0000048	C05402	Lipids and lipid-like molecules	Fatty Acyls	Fatty acyl glycosides	6537.4	9659.55	9972.11	1347.33	6281.08	9982.91	6968.19	7117.23	6966.97
M293T35_2	(M+H-H2O)+	Methoprene (S)	0.391903	0.777764	0.838909	293.24707	34.9920						30875.3	5985.82	1969.23	45552.1	1647.95	2725.54	32835.2	27758.4	11534.1
M261T39	[M+H-CH4O]+	Methyl .gamma.-linolenate	0.986285	0.789036	0.306162	261.22050	38.7540			Lipids and lipid-like molecules	Fatty Acyls	Lineolic acids and derivatives	58207.1	31913.8	48256.5	58547.2	70896.6	45931.3	52607.9	52361	52333.7
M599T392	[M+Na]+	Methyl 5,6-diacetyloxy-10-hydroxy-2,4b,7,7,10a,12a-hexamethyl-12-methylidene-1,4,8-trioxo-4a,5,6,6a,9,10,10b,11-octahydronaphtho[1,2-h]isochromene-2-carboxylate	0.359526	0.817962	0.289363	599.22651	391.9690			Lipids and lipid-like molecules	Steroids and steroid derivatives	Oxosteroids	6419.52	7423.29	4478.2	8319.07	6073.25	8006.06	6381.14	6307.85	6307.37
M105T68	[M+H]+	Methyl methoxyacetate	0.795217	0.833184	0.350771	105.04374	68.1770		C14601	Organic acids and derivatives	Carboxylic acids and derivatives	Carboxylic acid derivatives	24481.6	35264.5	18983.3	28930.7	31876.4	33685.2	27160.1	27153	26625.4
M119T200	[M+H]+	Methylmalonic acid	0.778061	0.86532	0.436987	119.03429	200.2965	HMDB0000202	C02170	Organic acids and derivatives	Carboxylic acids and derivatives	Dicarboxylic acids and derivatives	29563.6	41520	24043.4	31777.2	38292	39863.5	33174.3	33139.4	33139.4
M247T367	[M+H]+	Milnacipran	0.426972	1.27714	0.0906629	247.16494	367.4090	HMDB0015602		Benzenoids	Benzene and substituted derivatives	Phenylacetamides	10224.9	10052.6	7772.91	6470.36	8048.17	7445	8515.93	8168.52	8514.98
M506T299	[M-H+2Na]+	Morphine-3-glucuronide	0.0974939	0.755979	0.326455	506.13364	299.1040	HMDB0041936	C16643				273.399	423.049	202.434	466.471	439.437	283.123	481.43	530.771	482.677
M372T178	[M+H]+	Myristoyl-l-carnitine	0.850493	0.681521	0.126542	372.31023	177.9540	HMDB0005066		Lipids and lipid-like molecules	Fatty Acyls	Fatty acid esters	17525.6	16811.7	8207.2	17427.7	22205.3	22792.8	20442.1	20441.5	20207.7
M110T524	[M+H-C6H10O4]+	N-.alpha.-(tert-butoxycarbonyl)-l-histidine	3.22748	0.669269	0.520373	110.07076	524.0920			Organic acids and derivatives	Carboxylic acids and derivatives	Amino acids, peptides, and analogues	210233	567542	22440.5	205037	473668	516950	301693	360772	362800
M191T226_1	[M+H]+	N-(2-acetamido)iminodiacetic acid	0.110135	1.22544	0.501626	191.04726	225.9880			Organic acids and derivatives	Carboxylic acids and derivatives	Amino acids, peptides, and analogues	891.859	2188.56	1525.88	1338.33	1328.3	1092.28	1412.28	1343.15	1343.49
M214T41	[M+H]+	N-(9-oxodecyl)acetamide	1.21821	0.828984	0.380319	214.17935	41.2530			Organic acids and derivatives	Carboxylic acids and derivatives	Carboxylic acid derivatives	79214.8	90326.9	55422.1	110575	91270.9	69526.8	87731.7	87778.5	82142.9
M238T168	[M+H-CH2O2]+	N-(phenylacetyl)-l-phenylalanine	0.275695	0.814556	0.207746	238.10660	168.3315	HMDB0002372		Organic acids and derivatives	Carboxylic acids and derivatives	Amino acids, peptides, and analogues	3861	3564.5	2519.93	4648.31	3674.59	3886.71	3512.64	3599.79	3511.14
M487T390	[2M+H]+	N-[tris(hydroxymethyl)methyl]-3-aminopropanesulfonic acid	0.167318	0.872034	0.479826	487.14250	389.9480			Organic acids and derivatives	Organic sulfonic acids and derivatives	Organosulfonic acids and derivatives	1588.41	1969.87	1017.92	1906.25	1680.24	1661.25	1542.91	1543.17	1510.54
M224T260	[M+H]+	N-acetyl-d-galactosaminitol	0.545079	0.764005	0.277305	224.11187	259.5890			Organic oxygen compounds	Organooxygen compounds	Carbohydrates and carbohydrate conjugates	6147.78	12004.8	6027.21	10911.1	10301	10436.6	8275.78	8212.28	8276.05
M204T254	[M+H-H2O]+	N-acetyl-d-glucosamine	1.00912	0.916182	0.717946	204.08620	253.7600	HMDB0000215	C00140	Organic oxygen compounds	Organooxygen compounds	Carbohydrates and carbohydrate conjugates	62969.1	121437	65464.1	100100	84827.2	87802.8	77031.9	77043.2	76433.1
M366T311	(M+H-H2O)+	N-Acetyl-D-lactosamine	0.606457	2.49252	0.0908112	366.13831	311.3180						4381.76	6164.33	10724.7	3461.96	2604.91	2467.01	3176.87	3177.41	3149.17
M287T436	(M+H-H2O)+	N-Acetylaspartylglutamate (NAAG)	0.964656	0.763382	0.22227	287.08666	436.2760	HMDB0001067	C12270	Organic acids and derivatives	Carboxylic acids and derivatives	"Amino acids, peptides, and analogues"	22098.1	36359.8	18872.9	35191.1	31119.7	34989.5	27375.2	27733	27733.1
M327T436	[M+Na]+	N-acetylaspartylglutamic acid	3.94496	0.788527	0.136599	327.08053	436.2710	HMDB0001067	C12270	Organic acids and derivatives	Carboxylic acids and derivatives	Amino acids, peptides, and analogues	446976	622823	429500	657955	560665	682771	518535	522522	522474
M286T206	[M+H]+	N-acetylcytidine	0.553079	0.609782	0.250905	286.08864	206.3230						9511.72	2821.63	2290.41	7922.42	7876.56	8183	9227.5	8616.19	8747.65
M465T255	[2M+Na]+	N-acetylglucosamine	0.757324	0.687428	0.21763	465.16784	254.7230	HMDB0000215	C00140	Organic oxygen compounds	Organooxygen compounds	Carbohydrates and carbohydrate conjugates	10738.5	18090.8	6615.56	19537.3	17622.2	14402.2	15153.9	14622.1	14620.7
M189T307	[M+H]+	N-acetylglutamine	0.20968	1.04708	0.796194	189.08599	307.3840	HMDB0006029		Organic acids and derivatives	Carboxylic acids and derivatives	Amino acids, peptides, and analogues	25125.2	38845.6	24038.4	28292.7	27314.3	28445.5	25623.1	25502.2	25540.2
M198T315	[M+H]+	N-acetylhistidine	0.206589	0.940567	0.463259	198.08636	314.5130	HMDB0014748	C02997	Organic acids and derivatives	Carboxylic acids and derivatives	Amino acids, peptides, and analogues	3904.96	4467.74	3456.33	4339.69	4015.75	4221.05	4037.93	4131.94	4132.34
M222T255	[M+H]+	N-acetylmannosamine	0.719069	0.764283	0.46098	222.09625	254.9750	HMDB0001129	C00645	Organic oxygen compounds	Organooxygen compounds	Carbohydrates and carbohydrate conjugates	13737.5	29018.9	12527	32998.2	21177.1	18158.4	19382.4	19821	19395.2
M189T389	[M+H]+	N-alpha-acetyl-l-lysine	0.521177	0.800305	0.280208	189.12273	389.1450		C12989	Organic acids and derivatives	Carboxylic acids and derivatives	Amino acids, peptides, and analogues	8059.73	12657	6680.88	11307.5	11007.4	11919.1	10153.7	9876.61	9882.52
M233T478	[M+H]+	N-desbutylbupivacaine	1.47371	0.848046	0.243604	233.14925	478.4410	HMDB0060725		Organic acids and derivatives	Carboxylic acids and derivatives	Amino acids, peptides, and analogues	95423.2	118465	76017.8	113324	108791	119737	107775	107795	105571
M186T159	[M+H]+	N-dodecylamine	0.16945	1.17997	0.375468	186.22067	158.7290			Organic nitrogen compounds	Organonitrogen compounds	Amines	3435.9	4754.64	4706.01	4633.92	3085.66	3209.97	3496.78	3547.28	3542.4
M144T405	[M+H+H2O]+	N-ethylmaleimide	0.758278	0.800577	0.321268	144.06467	405.2820		C02441	Organoheterocyclic compounds	Pyrrolidines	Pyrrolidones	17753.1	28161.9	15391.4	29722.6	24608.6	22246.6	22003.8	21758.3	22004
M513T36	[M+H]+	N-myristoylsphinganine	4.92898	2.35044	0.280798	512.50314	36.2945	HMDB0011759		Lipids and lipid-like molecules	Sphingolipids	Ceramides	76277.3	678498	709868	385407	148408	89320.3	68511	67163.3	68499.1
M390T79	[M+H-2H2O]+	N-octanoylsphingosine	0.558166	1.52634	0.350447	390.35645	78.7330			Lipids and lipid-like molecules	Sphingolipids	Ceramides	20358.1	45347.5	17115	18403	15699.8	20158.1	12981	12955.5	12169.6
M730T177	[M+H]+	N-oleoyl-d-erythro-sphingosylphosphorylcholine	5.09979	2.96844	0.137141	729.58898	177.1915	HMDB0012101		Lipids and lipid-like molecules	Sphingolipids	Phosphosphingolipids	169106	450081	721375	169385	140560	141660	156275	155478	164941
M256T39_2	[M+H-C18H34O2]+	N-palmitoyl-d-sphingosine	3.38892	1.09373	0.284197	256.26342	38.7490	HMDB0004949		Lipids and lipid-like molecules	Sphingolipids	Ceramides	2.71433e+06	3.04916e+06	2.51788e+06	2.73272e+06	2.34806e+06	2.49087e+06	2.61034e+06	2.59965e+06	2.58246e+06
M549T382	(M+H-H2O)+	N-Stearoylsphingosine (Ceramide C18)	0.329079	2.24608	0.259967	548.53691	382.2395						2373.61	1015.13	5012.34	1498.25	1301.81	940.274	1255.72	1371.03	1253.85
M375T160	[M+H]+	N-succinyl-5-aminoimidazole-4-carboxamide ribose	0.44304	0.783956	0.273339	375.12816	160.0190			Nucleosides, nucleotides, and analogues	Imidazole ribonucleosides and ribonucleotides	1-ribosyl-imidazolecarboxamides	5389.46	8745.72	4409.07	8017.45	7346.47	8290.78	6862.91	6862.3	6999.75
M312T198	[M+H]+	N,n-dimethylguanosine	0.365994	0.567856	0.199533	312.12933	197.8230	HMDB0004824					1308.92	3396.38	772.9	2394.37	3450.46	3802.35	3043.8	3137.93	3121.93
M829T417	[M+H+2i]+	N1-losartanyllosartan	0.0898264	0.80962	0.662279	829.34095	417.3855			Benzenoids	Benzene and substituted derivatives	Biphenyls and derivatives	412.881	857.026	377.66	886.6	923.138	225.25	880.293	830.32	835.739
M189T575	(M+H)+	N6,N6,N6-Trimethyl-L-lysine	1.89232	0.846256	0.739051	189.15880	575.0665						17361.2	223406	113547	139617	125356	153711	136041	133181	135943
M664T432	[M]+	NAD+	0.0908909	1.0567	0.831439	664.11448	432.4590	HMDB0000902	C00003				5807.06	11515.1	6354.76	8101.27	7610.01	6695.14	6431.27	6486.1	6486.77
M666T397	[M+H]+	NADH	0.0774353	1.11964	0.722133	666.12864	396.6100	HMDB0001487	C00004				579.119	1519.39	910.318	988.676	798.145	900.502	863.691	863.8	852.555
M611T453	[M+H]+	Neohesperidin	0.16409	0.768653	0.11146	611.20094	452.6010		C09806	Phenylpropanoids and polyketides	Flavonoids	Flavonoid glycosides	927.514	984.077	1013.77	1518.96	1259.26	1027.6	996.559	996.567	1015.02
M203T526	[M+H]+	Ng,ng-dimethyl-l-arginine	0.480089	1.10726	0.792041	203.14946	525.8110	HMDB0001539	C03626	Organic acids and derivatives	Carboxylic acids and derivatives	Amino acids, peptides, and analogues	6697.78	18855.1	25424.8	11967.8	15169.4	18902.3	19066	14326.2	13247.8
M203T576	(M+H)+	NG,NG-dimethyl-L-arginine(ADMA)	0.257843	1.31074	0.667803	203.14928	575.6400						8787.2	35362.7	12640.9	9254.8	9544.1	24528.4	11953.6	14007.8	11985.5
M123T120	(M+H)+	Nicotinamide	3.454	10.7569	0.270485	123.05423	120.4910	HMDB0001406	C00153	Organoheterocyclic compounds	Pyridines and derivatives	Pyridinecarboxylic acids and derivatives	19804.4	639043	141773	25739.5	33422.9	15266.3	24277.2	25603.8	25581.6
M664T478_1	(M+H)+	Nicotinamide adenine dinucleotide (NAD)	0.207565	0.771989	0.336794	664.11464	477.7530	HMDB0000902	C00003	Nucleosides, nucleotides, and analogues	(5'->5')-dinucleotides		762.341	1714.6	1170.38	1901.79	1541.37	1281.42	1846.53	1848.02	1907.63
M335T477	[M+H]+	Nicotinamide ribotide	0.238057	0.79267	0.2885	335.06281	476.5300	HMDB0000229	C00455	Nucleosides, nucleotides, and analogues	Pyridine nucleotides	Nicotinamide nucleotides	1334.22	2451.98	1422.32	2364.82	2034.95	2171.07	1632.88	1745.63	1745.77
M419T315	[M+H]+	Nimodipine	0.0964438	0.967367	0.842299	419.18832	315.2955	HMDB0014537	C07267	Organoheterocyclic compounds	Pyridines and derivatives	Hydropyridines	1305.12	1659.32	1015.42	1568.77	1285.39	1259.96	1247.77	1206.07	1248.14
M335T414	[M+Na]+	Nivalenol	0.182578	0.770411	0.257174	335.09401	413.6900		C06080	Lipids and lipid-like molecules	Prenol lipids	Sesquiterpenoids	1014.64	1355.97	880.07	1242.74	1803.17	1173.5	1780.68	1769.86	1882.14
M148T98	[M+H]+	O-acetyl-l-serine	1.03914	0.611296	0.133608	148.05947	98.1290	HMDB0003011	C00979	Organic acids and derivatives	Carboxylic acids and derivatives	Amino acids, peptides, and analogues	29884.1	10566.1	14129.7	27816.8	33043.9	28424.7	24635.1	25346	24631.2
M142T477	[M+H]+	O-phosphoethanolamine	1.78647	0.767271	0.347121	142.02525	476.9370	HMDB0000224	C00346	Organic acids and derivatives	Organic phosphoric acids and derivatives	Phosphate esters	64925	142855	65672.5	123802	116022	116572	97552.9	97117.3	97121.6
M142T38	[M+H-C13H18O2]+	Octanoic acid, 4-[(1-oxo-7-phenylheptyl)amino]-, (4r)-	0.603005	1.00757	0.93974	142.12143	38.1370			Organic acids and derivatives	Carboxylic acids and derivatives	Amino acids, peptides, and analogues	80766.5	72439.8	80293.3	78613.7	88187.2	64945.2	77424	77421.6	76737.9
M282T38	[M+H]+	Oleamide	17.895	0.968834	0.592889	282.28007	38.1340	HMDB0002117	C19670	Lipids and lipid-like molecules	Fatty Acyls	Fatty amides	4.33212e+07	3.88385e+07	4.04552e+07	4.0955e+07	4.58209e+07	3.97832e+07	4.13512e+07	4.01815e+07	4.01797e+07
M426T171	[M+H]+	Oleoyl-l-carnitine	1.16424	0.844111	0.365426	426.35576	170.7645	HMDB0005065		Lipids and lipid-like molecules	Fatty Acyls	Fatty acid esters	63794.5	70530.5	37491.8	64143.8	66957.9	72445.9	70064.4	67485.4	70064.9
M858T424	[M+H]+	Oscillamide y	0.208222	0.642058	0.166856	858.41950	423.7560			Organic acids and derivatives	Carboxylic acids and derivatives	Amino acids, peptides, and analogues	568.682	1114.1	645.21	1255.22	1514.58	856.023	945.56	867.383	865.514
M704T179	[M+H]+	Palmitoyl sphingomyelin	2.45914	2.20609	0.148348	703.57279	178.8260	HMDB0061712		Lipids and lipid-like molecules	Sphingolipids	Phosphosphingolipids	56754.4	178117	157431	84845.3	36897.4	56084.9	43051.2	42945.7	44230.7
M220T268	[M+H]+	Pantothenic acid	4.00652	0.708564	0.244387	220.11822	267.7460	HMDB0000210	C00864	Organic acids and derivatives	Carboxylic acids and derivatives	Amino acids, peptides, and analogues	256296	544122	241060	560500	451947	457396	416692	398925	417161
M735T115	[M+H]+	PC(16:0/16:0)	3.59745	0.791561	0.421623	734.56850	115.2870	HMDB0000564	C00157	Lipids and lipid-like molecules	Glycerophospholipids	Glycerophosphocholines	534083	346342	270994	329692	605845	519079	1.28433e+06	1.14311e+06	1.2782e+06
M377T241	[M+H-2H2O]+	Pentanoic acid, 5-[(3ar,4r,5r,6as)-3,3-difluorohexahydro-5-hydroxy-4-[(1e,3r,4s)-3-hydroxy-4-methyl-1-nonen-6-ynyl]-2h-cyclopenta[b]furan-2-ylidene]-, (5z)-	0.049116	1.25856	0.635744	377.17681	241.0420			Lipids and lipid-like molecules	Fatty Acyls	Eicosanoids	1621.08	3690.79	1010.31	2041.36	1222.48	1759.51	1496.31	1557.02	1559.75
M369T547	[M+H]+	Perindopril	0.506253	0.723392	0.160745	369.24829	547.2600	HMDB0014928	C07706	Organic acids and derivatives	Carboxylic acids and derivatives	Amino acids, peptides, and analogues	6188.66	8680.23	4336.49	9193.89	7562.32	9792.84	7127.06	7118.27	7323.66
M391T262	[M+H]+	Permethrin	0.149775	0.941622	0.842762	391.09298	262.4175	HMDB0015604	C14388	Lipids and lipid-like molecules	Fatty Acyls	Fatty acid esters	1486	3350.96	1896.51	3023.71	2236.13	1891.09	1926.43	1846.86	1924.68
M241T307	[M+H]+	Pheniramine	2.78375	0.804668	0.258848	241.15485	306.7440	HMDB0015557		Organoheterocyclic compounds	Pyridines and derivatives	Pheniramines	226302	348040	194390	306040	329475	319826	254588	259844	259827
M166T263_2	[M+H]+	Phenylalanine	2.80511	0.70885	0.298551	166.08595	263.2260	HMDB0000159	C00079	Organic acids and derivatives	Carboxylic acids and derivatives	Amino acids, peptides, and analogues	159806	299775	102301	312381	260254	220031	218698	217457	218689
M167T271	[M+H]+	Phenyllactic acid	0.475262	0.884827	0.465092	167.04746	270.7290	HMDB0000779	C01479	Phenylpropanoids and polyketides	Phenylpropanoic acids		15456.9	9741.45	10202	12321.3	13992.4	13694.6	11609.5	11395.7	11610.9
M367T490	[2M+H]+	Phosphocholine	3.98301	0.783868	0.331533	367.13823	489.7995	HMDB0001565	C00588	Organic nitrogen compounds	Organonitrogen compounds	Quaternary ammonium salts	438289	764384	346818	674750	611584	690391	591011	591056	586650
M212T438	[M+H]+	Phosphocreatine	1.13623	0.638125	0.242983	212.04219	438.1030	HMDB0001511	C02305	Organic acids and derivatives	Carboxylic acids and derivatives	Amino acids, peptides, and analogues	19970.5	42356.3	18888.6	31521.2	37250.1	58500.5	37936.1	37479.6	37936.2
M585T460	[2M+H]+	Picrotoxinin	0.140761	0.718818	0.438131	585.20991	460.2035	HMDB0002322	C09529				469.661	988.134	877.721	931.748	1691.74	625.62	687.842	688.212	663.895
M376T38_1	[M+H]+	Pipamperone	0.488611	0.980639	0.975513	376.25792	37.5240			Organic oxygen compounds	Organooxygen compounds	Carbonyl compounds	61082.1	117201	41401	150516	32369.9	41136.2	79348.9	80865.6	79118.1
M347T221	[M+Na]+	Piperonyl sulfoxide	0.142352	1.3057	0.574555	347.16632	221.4680		C19147				6119.21	12405.9	3349.46	6950.1	4174.4	5628.62	5335.13	5334.68	5210.05
M119T39	[M+H-C6H12O2]+	Polygodial	1.21074	1.10523	0.322387	119.08474	39.3730		C09712				267412	294030	231164	264754	226886	225500	267643	267566	261698
M160T57	[M+H]+	Pregabalin	0.50845	0.545575	0.122137	160.13219	56.7950	HMDB0014375		Organic acids and derivatives	Carboxylic acids and derivatives	Amino acids, peptides, and analogues	4288.82	3731.34	3872.95	10336	4548.25	6914.98	5520.6	5312.99	5300.84
M230T320	[M+H]+	Pro-asn	0.191779	0.874042	0.33297	230.11283	320.2730			Organic acids and derivatives	Carboxylic acids and derivatives	Amino acids, peptides, and analogues	1748.38	2516.28	1987.96	2104.12	2625.77	2423.78	1713.65	1715.86	1786.96
M245T414	[M+H]+	Pro-Glu	1.00623	0.810471	0.440556	245.11265	413.5230			Organic acids and derivatives	Carboxylic acids and derivatives	Amino acids, peptides, and analogues	31623.2	60713.7	26556.9	51495.1	44888.6	50313.5	40834	39857.3	40827.6
M270T392	[M+H]+	Pro-Gly-Pro	0.401634	0.761695	0.338752	270.14438	392.3780			Organic acids and derivatives	Carboxylic acids and derivatives	Amino acids, peptides, and analogues	3061.98	6857.82	3415.93	6625.26	5194.99	5687.72	3940.66	3860.97	3789.34
M229T401	[M+H]+	Pro-hyp	0.852159	0.43273	0.108834	229.12864	401.2300	HMDB0006695		Organic acids and derivatives	Carboxylic acids and derivatives	Amino acids, peptides, and analogues	11921.1	5030.04	3154.14	21636.4	14661.8	10163.4	14177.2	14201.8	12189.7
M229T303	[M+H]+	Pro-leu	1.39264	0.805932	0.253424	229.15428	303.1070			Organic acids and derivatives	Carboxylic acids and derivatives	Amino acids, peptides, and analogues	57124.7	89844.1	52923.7	81045.2	78575.1	88406.2	69763.9	69763.8	70148.2
M525T453	(2M+H)+	Pro-Phe	0.333621	0.805765	0.203015	525.26480	453.4245						3765.58	4872.91	3505.78	4715.19	5976.36	4380.17	4160.45	4047.09	4132.32
M213T419	[M+H]+	Pro-pro	0.492915	0.719785	0.350142	213.12239	419.4160			Organic acids and derivatives	Carboxylic acids and derivatives	Amino acids, peptides, and analogues	6913.29	11503.9	5824.73	13685.2	6397.64	13596.6	8154.71	9048.97	9022.84
M217T369	[M+H]+	Pro-Thr	1.06467	0.862207	0.286398	217.12888	369.0780	HMDB0004620		Organic acids and derivatives	Carboxylic acids and derivatives	Amino acids, peptides, and analogues	57924.5	55851.3	42104.7	51993.2	67821.5	60977.6	54710.9	54697.3	54481.8
M302T72	[M+H]+	Pro-Trp	12.0604	2.31792	0.200766	302.30493	72.0610	HMDB0000269	C00836	Organic nitrogen compounds	Organonitrogen compounds	Amines	2.08616e+06	7.59541e+06	3.61334e+06	1.71392e+06	2.14293e+06	1.87886e+06	1.15585e+06	1.15572e+06	1.11438e+06
M215T290	[M+H]+	Pro-val	0.104924	1.2705	0.356044	215.13824	290.0405			Organic acids and derivatives	Carboxylic acids and derivatives	Amino acids, peptides, and analogues	1156.55	2229.32	1429.79	1153.72	1369.37	1267.28	1467.75	1562.18	1546.86
M117T270	[M+H]+	Propylenethiourea	0.185541	0.800287	0.34955	117.04706	270.2840			Organoheterocyclic compounds	Azolidines	Imidazolidines	1219.46	1870.2	1453.05	2276.93	1296.39	2103.03	940.484	1283.64	1291.09
M377T170	[M+Na]+	Prostaglandin f2.beta.	0.512656	0.796486	0.48196	377.22876	170.3260	HMDB0001483	C02314	Lipids and lipid-like molecules	Fatty Acyls	Eicosanoids	9490.41	10388.9	3594.61	8042.96	12714.3	8714.56	8745.78	8567.92	8522.57
M353T160	[M+H]+	Prostaglandin i2	0.734656	0.64071	0.112528	353.23095	159.9850	HMDB0001335	C01312	Lipids and lipid-like molecules	Fatty Acyls	Eicosanoids	7969.93	13129.7	6233.89	11349.5	15597.9	15714	10672.4	11067.5	10673.7
M80T68_2	[M+H]+	Pyridine	3.58647	0.812053	0.192678	80.04910	68.2500	HMDB0000926	C00747				406562	561028	348273	513407	551642	555366	455600	466113	455194
M150T61	[M+H-H2O]+	Pyridoxal	0.579731	1.08703	0.827491	150.05396	60.9390	HMDB0001545	C00250	Organoheterocyclic compounds	Pyridines and derivatives	Pyridine carboxaldehydes	79005	198708	87691.7	144163	89308.8	102678	93590.5	91483.4	91471.7
M178T206	[M+H]+	Rebemide	1.65797	0.685546	0.274042	178.13329	205.7630			Benzenoids	Benzene and substituted derivatives	Benzoic acids and derivatives	49329.1	96672.6	32985.7	107227	76199	77661.4	62931.8	62514.1	62514.3
M287T36_2	[M+H]+	Retinol	0.212319	1.00194	0.99038	287.23563	35.6560	HMDB0000305	C19962	Lipids and lipid-like molecules	Prenol lipids	Retinoids	14744.4	16679	21593.6	20948.5	15115.3	16850.4	17076.9	17124.3	16485.8
M847T489	[M+H]+	Rifabutin	0.167175	0.806576	0.415247	847.42387	488.9020		C07235				1065.22	1707.68	1219.74	1985.2	1899.54	1065.37	1400.24	1401.05	1468.24
M551T204	[2M+H]+	Rolipram	0.121905	1.17388	0.208477	551.30221	204.1895			Organoheterocyclic compounds	Pyrrolidines	Phenylpyrrolidines	2250.2	2898.07	2481.74	2256.04	1846.3	2397.47	2423.5	2480.38	2428.86
M555T155	[M+Na]+	Roridin a	0.24613	0.446036	0.103152	555.26513	154.9760		C09716	Lipids and lipid-like molecules	Prenol lipids	Sesquiterpenoids	788.401	718.904	84.5745	865.11	1097.32	1606.52	756.733	813.007	749.759
M633T216	[M+Na]+	Rutin	0.179266	0.565108	0.133224	633.14648	215.6635	HMDB0003249	C05625	Phenylpropanoids and polyketides	Flavonoids	Flavonoid glycosides	601.408	602.42	128.324	950.965	641.092	765.283	764.777	766.358	694.26
M385T402	[M+H]+	S-adenosyl-l-homocysteine	1.08503	1.34395	0.346433	385.12698	401.8240	HMDB0000939	C00021	Nucleosides, nucleotides, and analogues	5'-deoxyribonucleosides	5'-deoxy-5'-thionucleosides	87915	52604.4	97414.4	56254.9	83287.9	37497.3	55195	59253	54834.7
M298T106	[M+H]+	S-methyl-5'-thioadenosine	2.71092	1.10746	0.737773	298.09656	106.3890	HMDB0001173	C00170	Nucleosides, nucleotides, and analogues	5'-deoxyribonucleosides	5'-deoxy-5'-thionucleosides	746182	949946	552095	437694	997920	594458	506380	617745	617191
M130T323	[M+H-C6H6S]+	S-phenylmercapturic acid	0.190005	0.971291	0.647915	130.04893	322.8125			Organic acids and derivatives	Carboxylic acids and derivatives	Amino acids, peptides, and analogues	6936.62	5785.39	6432.25	6949.49	6411.95	6358.97	6620.96	6658.37	6621.06
M619T34	[M+Na]+	Salannin	0.622598	2.14022	0.0161205	619.28792	34.3045		C08780	Lipids and lipid-like molecules	Prenol lipids	Triterpenoids	5839.46	9220.27	8382.32	3672.9	3255.08	4025.13	3198.74	3076.31	3199.36
M471T390	[M+K]+	Schizandrin	0.350289	0.807052	0.276456	471.16812	389.5640		C17064	Phenylpropanoids and polyketides	Tannins	Hydrolyzable tannins	4625.92	6176.75	3356.63	6367.41	5127.78	6049.28	5206.97	5404.3	5205.37
M501T32	[2M+H]+	Sclareolide	0.0569788	0.877278	0.6726	501.37388	31.8865						529.072	574.419	335.814	726.701	299.121	614.827	984.624	846.614	835.53
M845T334	[M+Na]+	Scytophycin d	0.0785937	0.98796	0.965249	844.52373	334.4320			Lipids and lipid-like molecules	Prenol lipids	Terpene lactones	2331.05	1716.58	1575.65	2410.51	1032.69	2248.62	1535.56	1390.06	1385.84
M845T40_1	[M+Na]+	Scytophycin e	0.279117	1.00516	0.961757	844.52146	39.9805			Lipids and lipid-like molecules	Prenol lipids	Terpene lactones	16386.5	20667.3	17485.6	16580.8	20678.1	17000.8	19790	20377.7	20371.3
M385T30_1	[M+Na]+	Secoisolariciresinol	0.138804	1.16412	0.24857	385.17701	29.8835	HMDB0013692	C18167	Lignans, neolignans and related compounds	Dibenzylbutane lignans	Dibenzylbutanediol lignans	1868.39	2056.65	1433.58	1540.06	1482.91	1580.16	1574.23	1522.97	1528.33
M175T228	[M+2H]2+	Ser-Ser-Arg	0.282787	1.95845	0.472951	175.07054	228.0820			Organic acids and derivatives	Carboxylic acids and derivatives	Amino acids, peptides, and analogues	3386.1	17563.5	2658.06	4236.03	4520.25	3297.95	3576.16	3742.31	3717.45
M207T232	[M+H]+	Ser-Thr	0.257736	0.980027	0.912496	207.11193	231.9510			Organic acids and derivatives	Carboxylic acids and derivatives	Amino acids, peptides, and analogues	5045.25	3179.35	3336.05	3337.25	4351.95	4107.06	3717.69	3726.06	3717.69
M238T393	[M+Na]+	Sn-glycerol-3-phosphoethanolamine	0.514069	1.19159	0.669848	238.04421	392.7650		C01233	Lipids and lipid-like molecules	Glycerophospholipids	Glycerophosphoethanolamines	8829.79	33059.2	20570.5	21556	15532.9	15328.2	18554.4	18412	18556
M333T238	[M+H]+	Spectinomycin	0.176211	1.47274	0.479361	333.15078	238.4640	HMDB0015055	C02078				3681.23	9174.42	2480.62	3984.62	2607.47	3821.31	3268.74	3300.77	3300.71
M795T43	(M+CH3CN+Na)+	Sphingomyelin (d18:1/18:0)	0.217517	1.12837	0.591666	794.60064	42.5030	HMDB0001348/HMDB0010168/HMDB0010169/HMDB0011698/HMDB0011699/HMDB0012084/HMDB0012085/HMDB0012087/HMDB0012088/HMDB0012089/HMDB0012090/HMDB0012091/HMDB0012092/HMDB0012093/HMDB0012094/HMDB0012095/HMDB0012096/HMDB0012100/HMDB0012101/HMDB0012102/HMDB0012103/HMDB0012104/HMDB0012105/HMDB0012107/HMDB0013461/HMDB0013462/HMDB0013463/HMDB0013464/HMDB0013465/HMDB0013466/HMDB0013467/HMDB0013468/HMDB0013469	C00550	Lipids and lipid-like molecules	Sphingolipids	Phosphosphingolipids	13776.9	25684.5	22687.1	16574.6	22151.9	16351.5	18570.4	18994.1	18985.4
M300T40	(M+H)+	Sphingosine	1.60166	0.649167	0.123188	300.28902	39.9820	HMDB0000252	C00319	Organic nitrogen compounds	Organonitrogen compounds	Amines	56066	65728.8	29767.1	83599.9	60180.2	89691.1	48059.6	47175.3	48054
M689T490	[M+Na]+	Stachyose	0.0494342	1.20399	0.655877	689.20986	490.4930	HMDB0003553	C01613	Organic oxygen compounds	Organooxygen compounds	Carbohydrates and carbohydrate conjugates	220.555	630.599	580.378	359.087	598.846	231.061	231.408	281.366	229.974
M284T583	[M+H]+	Stearamide	0.424134	1.13863	0.295643	284.29423	583.2395	HMDB0034146	C13846	Organic acids and derivatives	Carboximidic acids and derivatives	Carboximidic acids	39318.8	32380.8	43310.5	37623.5	33400.4	29983.2	30171.5	30058.9	30059.2
M294T39	(M+NH4)+	Stearidonic Acid	1.24828	0.84515	0.310314	294.24163	39.3690						82598.1	63059.6	57632.4	73529	95237.7	71770.6	72470.1	72480.8	71104.5
M428T170	[M+H]+	Stearoylcarnitine	0.933761	0.975836	0.88932	428.37145	170.1725	HMDB0000848		Lipids and lipid-like molecules	Fatty Acyls	Fatty acid esters	87572.5	113279	63305.3	84755.9	91589.1	94353.1	97654.5	92644.5	97701.4
M427T29	[M+Na]+	Strophantidin	0.0299532	1.11115	0.78939	427.20828	28.9910		C19988	Lipids and lipid-like molecules	Steroids and steroid derivatives	Steroid lactones	1186.58	1509.15	698.228	1654.49	672.707	727.26	1259.15	1045.87	1260.43
M475T432	[M+Na]+	Tafluprost	0.487564	0.85216	0.461831	475.24918	431.8240			Lipids and lipid-like molecules	Fatty Acyls	Eicosanoids	7856.66	15150.4	9170.86	12606.6	11800.9	13353	9773.74	10196.8	9771.69
M126T294_2	[M+H]+	Taurine	7.69311	0.880784	0.553634	126.02166	294.1050	HMDB0000251	C00245	Organic acids and derivatives	Organic sulfonic acids and derivatives	Organosulfonic acids and derivatives	2.73067e+06	4.76638e+06	2.59099e+06	3.90293e+06	3.82413e+06	3.72642e+06	3.56241e+06	3.51747e+06	3.51801e+06
M214T124	[M+H]+	Tetradecylamine	1.22289	2.93428	0.124071	214.25213	123.8180			Organic nitrogen compounds	Organonitrogen compounds	Amines	13507	48391	28769.9	13656.4	7425.03	9818.09	16921.1	16241.4	16233.2
M209T58	[M+H]+	Tetraethylene glycol monomethyl ether	0.546074	0.760952	0.667436	209.13747	57.6045	HMDB0062236		Organic oxygen compounds	Organooxygen compounds	Ethers	13958	24669.5	12910.6	44593.1	10266.7	12868.6	13484.7	14084.6	13493.2
M223T52	[M+H]+	Tetraglyme	0.648669	0.828584	0.475953	223.15302	51.6335			Organic oxygen compounds	Organooxygen compounds	Ethers	25634.6	32977.4	18859.6	41865.2	27544.1	24089.6	25116.8	29231.3	29226.1
M265T402	M+	Thiamine	0.4186	0.947644	0.897383	265.11104	401.7415	HMDB0000235	C00378	Organoheterocyclic compounds	Diazines	Pyrimidines and pyrimidine derivatives	33998	65020.7	18798.7	51878.4	25647.3	46800.9	39206.3	38802.1	38808.9
M345T499	[M+H]+	Thiamine monophosphate	0.428036	0.913629	0.592166	345.07686	498.9510	HMDB0002666	C01081	Organoheterocyclic compounds	Diazines	Pyrimidines and pyrimidine derivatives	12198.4	18105.2	11109.8	16003.4	14072.5	15252.6	14107.2	13873.3	14108.2
M781T42_1	(M-H+2Na)+	Thioetheramide-PC	0.509406	1.12819	0.671982	780.55101	42.4040						95300.5	208261	117681	135437	117228	120714	121103	124050	123985
M127T102	[M+H]+	Thymine	1.08437	0.662247	0.146111	127.04913	101.9035	HMDB0000262	C00178	Organoheterocyclic compounds	Diazines	Pyrimidines and pyrimidine derivatives	23034.5	30301.5	9947.99	31230.3	31529.9	32799.4	25427.9	25343.7	25427.9
M340T247	[M+H]+	Topiramate	0.148322	1.02917	0.899895	340.08201	246.7400	HMDB0013751	C07502	Organoheterocyclic compounds	Dioxolopyrans		1552.3	1382.4	975.803	1032.36	1698.76	1068.53	1840.63	1921.18	1844.52
M158T47	[M+H]+	Trans-4-(aminomethyl)cyclohexanecarboxylic acid	0.563155	0.773442	0.343294	158.11665	46.8930	HMDB0014447	C12535	Organic acids and derivatives	Carboxylic acids and derivatives	Amino acids, peptides, and analogues	21419.5	14097.7	13556.8	28474.4	17920.2	17054.2	19901.6	18799.2	18786.2
M149T263	[M+H]+	trans-cinnamate	0.470734	0.833579	0.424895	149.05852	262.5680	HMDB0000930	C10438	Phenylpropanoids and polyketides	Cinnamic acids and derivatives	Cinnamic acids	7077.08	12815.6	7695.1	12973.4	10353.3	9768.96	9342.49	9272.57	9342.82
M265T79	(M+H-H2O)+	trans-Vaccenic acid	0.420146	1.07418	0.793808	265.25170	78.6700	HMDB0003231	C08367	Lipids and lipid-like molecules	Fatty Acyls	Fatty acids and conjugates	39661.6	78393.9	53550.1	68530.2	51907.3	39317.8	38250.8	39222.9	39209.3
M136T307	[M+H-C5H8O]+	Trans-zeatin	0.399613	0.856111	0.71868	136.07472	307.1215	HMDB0012204	C00371	Organoheterocyclic compounds	Imidazopyrimidines	Purines and purine derivatives	7037.65	18998.4	5170.06	14713.1	11192.4	10545.6	10561.7	10111.3	10591.2
M327T477	[M+H]+	Tri(3-chloropropyl) phosphate	0.426574	0.878568	0.324616	327.00795	477.3820			Organic acids and derivatives	Organic phosphoric acids and derivatives	Phosphate esters	10699.6	9776.53	7162.06	9725.82	10615.7	11116.6	11973.2	11159.5	11156.4
M150T166	[M+H]+	Triethanolamine	0.591621	0.64105	0.481291	150.11145	165.9650	HMDB0032538	C06771	Organic nitrogen compounds	Organonitrogen compounds	Amines	5788.2	13063.4	7429.58	25404.6	6350.85	9241.65	10421.5	10257.1	10255
M183T254	[M+H]+	Triethyl phosphate	0.375173	0.849504	0.686465	183.08631	253.6230			Organic acids and derivatives	Organic phosphoric acids and derivatives	Phosphate esters	952.817	5508.87	5941.55	5860.02	4762.63	3977.93	4821.46	4770.95	4771.35
M165T57	[M+H]+	Triethylene glycol monomethyl ether	0.486009	1.17518	0.674916	165.11146	57.2465	HMDB0062666		Organic oxygen compounds	Organooxygen compounds	Ethers	11618.8	32156.6	20872.4	25903	12817.3	16290.6	11897.5	11922	10164.3
M60T276	[M+H]+	Trimethylamine	1.22386	0.807583	0.313073	60.08041	276.3600	HMDB0000906	C00565	Organic nitrogen compounds	Organonitrogen compounds	Amines	74518.2	60730.2	55313.1	55108.1	88730.6	92126.5	91599.9	91567.1	88010
M76T331	[M+H]+	Trimethylamine n-oxide	0.542168	0.649779	0.0296921	76.07516	331.2500	HMDB0000925	C01104	Organic nitrogen compounds	Organonitrogen compounds	Aminoxides	5196.31	5447.73	5811.29	8491.55	9932.3	6900.64	6620.54	6729.64	6729.13
M917T136	[M+H]+	Tylosin	0.120305	0.837326	0.574315	916.52287	136.4000	HMDB0034108	C01457	Organic oxygen compounds	Organooxygen compounds	Carbohydrates and carbohydrate conjugates	863.486	1049.05	2110.16	1422.3	1953.94	1427.98	1313.67	1315.59	1397.73
M370T430_2	(M+CH3CN+H)+	Tyr-Phe	0.274631	0.877815	0.794368	370.17052	430.0280						4037.38	13421	4417.12	6503.97	6180.02	12236.4	6541.93	6773.55	6550.4
M120T296	(M+H-H2O)+	Tyramine	0.529921	1.26815	0.309886	120.07967	296.3430	HMDB0000306	C00483	Benzenoids	Benzene and substituted derivatives	Phenethylamines	16462.1	26852.4	29291.9	16486.9	17791.4	22975.6	23861.8	23859.7	21786.3
M584T439	(M+NH4)+	UDP-D-Galactose	0.1369	0.965649	0.907866	584.08722	438.7115	HMDB0000302/HMDB0062573	C00052	Nucleosides, nucleotides, and analogues	Pyrimidine nucleotides	Pyrimidine nucleotide sugars	2448.44	4857.63	1987.39	3033.45	3309.05	3281.55	2465.41	2484.32	2465.43
M113T163_2	[M+H]+	Uracil	5.29693	0.746694	0.22861	113.03440	163.2180	HMDB0000300	C00106	Organoheterocyclic compounds	Diazines	Pyrimidines and pyrimidine derivatives	760218	1.04726e+06	440392	969905	964498	1.07603e+06	871833	872046	880623
M61T109	[M+H]+	Urea	2.6605	0.831714	0.434794	61.03929	108.9030	HMDB0000294	C00086	Organic acids and derivatives	Organic carbonic acids and derivatives	Ureas	238075	436634	221735	356285	344461	377081	308862	302836	308823
M245T163	[M+H]+	Uridine	1.6748	0.812374	0.423328	245.07587	163.3250	HMDB0000296	C00299	Nucleosides, nucleotides, and analogues	Pyrimidine nucleosides		102452	166801	68807.5	137664	130282	148193	123807	123306	123304
M405T439	[M+H]+	Uridine 5'-diphosphate	0.288567	0.940238	0.8628	405.00807	439.3280	HMDB0000295	C00015	Nucleosides, nucleotides, and analogues	Pyrimidine nucleotides	Pyrimidine ribonucleotides	7850.98	16760.3	5820.04	9723.75	12745.5	9896.36	8361.62	8320.04	8361.78
M589T439	[M+Na]+	Uridine 5'-diphosphogalactose	0.128827	0.970772	0.915016	589.04128	439.0090	HMDB0015279	C00052	Nucleosides, nucleotides, and analogues	Pyrimidine nucleotides	Pyrimidine nucleotide sugars	2018.45	3325.34	1349.1	2372.76	2445.48	2076.15	2014.77	2120.47	2120.62
M231T198	[M+H]+	Val-Leu	0.122221	0.995676	0.984424	231.16946	198.2720			Organic acids and derivatives	Carboxylic acids and derivatives	Amino acids, peptides, and analogues	1208.07	2397.81	1733.19	1986.6	1514.01	1861.64	1185.67	1228.13	1230.03
M217T211	[M+H]+	Val-Val	0.183268	1.39029	0.309187	217.15434	211.1560			Organic acids and derivatives	Carboxylic acids and derivatives	Amino acids, peptides, and analogues	1048.33	2613.89	2066.25	1309.22	1358.85	1452.25	1414.39	1399.49	1380.3
M709T503	[2M+H]+	Valganciclovir	0.207181	0.751259	0.198812	709.33877	502.9575	HMDB0015548		Organic acids and derivatives	Carboxylic acids and derivatives	Amino acids, peptides, and analogues	985.975	1566.94	1394.42	1796.37	2116.38	1341.54	1405.57	1471	1401.19
M118T322	[M+H]+	Valine	0.310325	1.05147	0.537228	118.08538	322.3725	HMDB0000883	C00183	Organic acids and derivatives	Carboxylic acids and derivatives	Amino acids, peptides, and analogues	20383.3	16811	19457.2	18856.5	18776.3	16245.8	19048	20128.6	19908.2
M507T450	[M+Na]+	Verrucarin j	0.222127	0.718611	0.0767638	507.17740	450.4780			Lipids and lipid-like molecules	Prenol lipids	Sesquiterpenoids	1031.35	1405.41	822.313	1428.58	1489.01	1617.64	1355.36	1352.5	1444.94
M245T320	[M+H]+	Verruculotoxin	0.720126	0.810548	0.249863	245.14882	320.2395		C10624	Organic acids and derivatives	Carboxylic acids and derivatives	Amino acids, peptides, and analogues	16021	23756.8	14083.3	24138	20934.9	21377.3	18206.5	18134.3	18206.9
M807T501_2	(M+H-H2O)+	Vincristine	0.208862	0.755798	0.468644	807.38716	500.8050						1044.47	2503.61	1335.32	2397.99	2841.72	1221.54	2382.68	2382.77	2260.6
M153T216	[M+H]+	Xanthine	1.55432	0.671775	0.253008	153.03959	215.5820	HMDB0000292	C00385	Organoheterocyclic compounds	Imidazopyrimidines	Purines and purine derivatives	32551.9	78452.6	26466.4	75137.1	63745.2	65756.3	55076.4	54089	54057
M206T253	[M+H]+	Xanthurenic acid	0.415154	0.751843	0.214441	206.04599	253.0140	HMDB0000881	C02470	Organoheterocyclic compounds	Quinolines and derivatives	Quinoline carboxylic acids	4054.68	6636.64	3723.82	7048.21	5284.7	6840.16	4189.64	4490.71	4484.49
M665T300	[2M+H]+	Zanamivir	0.0463055	1.11351	0.354108	665.28774	300.4270		C08095	Organic acids and derivatives	Carboxylic acids and derivatives	Carboxylic acid derivatives	614.019	850.541	705.95	652.772	622.609	673.868	700.21	694.294	694.343
M771T465_2			0.372693	0.512671	4.01063e-05	771.33173	464.7390						1301.56	1343.92	1424.43	2567.4	2752.38	2618.87	2101.58	2060.49	2124.43
M160T267			0.55928	3.72063	4.14599e-05	160.09528	267.3010						4515.14	4311.31	4086.84	1365.39	1034.79	1070.54	783.907	783.865	757.011
M127T179			0.36642	2.05468	9.81718e-05	127.07408	179.0625						2654.1	2688.36	2853.38	1249.55	1280.06	1459.25	2590.67	2593.58	2142.51
M672T485_4			0.207909	0.621681	0.000110129	672.18441	485.2810						668.545	659.085	638.208	1103.17	1024.73	1034.24	1086.9	1127.37	1127.93
M771T465_1			0.425245	0.533881	0.000118755	770.83128	464.6460						1784.79	2002.52	1817.9	3475.39	3659.59	3364	2729.8	2609.73	2729.09
M677T337			0.828544	0.68824	0.000404797	676.65496	336.9590						13852.5	14385.5	14298.4	19718.6	20427.9	21658.3	18701.1	18536.7	18536.8
M315T365_2			0.372195	0.631451	0.00053078	315.17707	365.3540						2466.3	2164.03	2237.35	3795.75	3466.94	3613.33	2893.57	2723.72	2894.11
M218T286			1.47063	0.581502	0.000885817	218.11254	286.3420						25893.6	27677.2	30791	47190.4	51839.3	46045.9	44001.4	43338.6	44001.8
M202T252			0.405242	0.589233	0.000926686	202.07046	252.4300						2017.03	2225.59	2243.68	3574.25	3973.22	3460.58	3193.16	3253.2	3253.25
M507T175			1.15773	0.475142	0.000941897	507.24889	174.5040						12253	9529.53	14267.5	24158.7	26400.4	25313.2	24543.2	23816.6	24658.9
M127T256			0.325749	1.58852	0.000964013	127.09661	256.0330						3459.63	3056.9	3072.23	2067.36	1948.52	2020.4	4298.29	3199.13	3297.18
M307T266			4.01493	0.238513	0.000977543	307.04337	266.4220						32157.1	56154.6	51787.8	221589	197952	167847	220324	214839	220268
M1070T480_2			0.263956	0.488662	0.00099473	1070.32696	479.6900						528.277	721.768	528.603	1254.06	1150.16	1235.61	867.307	856.212	856.534
M232T249			1.20386	0.516793	0.00102665	232.12852	248.8950						11884.4	16497.1	12434.6	26522.2	26741.7	25715.8	18831.8	19575.7	19571.8
M537T336			0.211103	0.80163	0.00104302	536.67366	336.3165						1889.71	1748.53	1866.16	2263.06	2253.67	2349.77	2353.9	2262.2	2354.15
M152T5			0.385383	2.41517	0.00109515	152.08059	4.6000						2520.25	2887.93	2448.36	845.511	1164.37	1243.11	2142.4	2394.75	2392.37
M176T253			0.686882	0.30552	0.00120229	176.05420	252.6385						2761.11	2090.88	1002.51	6048.47	6502.63	6611.28	2862.8	2622.4	2625.08
M242T472			0.22703	1.38872	0.00121896	242.07751	472.4340						2243.34	2150.39	2009.22	1492.01	1584.07	1534.6	1291.89	1395.35	1291.01
M771T463			0.356729	0.606384	0.00126437	771.26254	462.7180						1903.68	1839.6	1630.14	3038.09	3101.54	2721.77	2492.95	2486.36	2464.5
M186T332			0.610227	0.533393	0.00128308	185.99756	332.4320						3848.12	4481.49	3105.48	7113.19	6968.94	7356.29	6006.37	5930.82	5934.38
M145T133			0.639358	0.39824	0.00137717	145.07512	132.8000						1847.54	2811.53	2879.35	5866.87	6989.23	6073.25	4371.86	4205.7	4365.09
M821T426			0.169652	0.750936	0.00137978	820.89266	425.6830						816.296	829.988	810.911	1032.4	1090.1	1149.67	812.416	811.747	711.083
M597T480			0.402092	0.616966	0.00140815	596.52127	480.3170						2435.08	2456.42	2464.1	4320.52	3652.69	3949.01	3354.25	3368.8	3354.37
M170T272			0.764943	0.588325	0.00146721	170.04779	272.2160						6184.65	8260.22	7800.32	12770.1	12169.7	12871.2	7411.85	5859.91	7101.83
M186T323			1.10255	0.517087	0.00146748	186.08630	322.7650						13104.2	11519.3	12539.1	24195.9	26272.8	21400.5	21849.6	22382.7	21855.1
M187T35_2			0.426385	2.42575	0.00162602	187.11040	34.9920						3367.02	3439.68	2804.34	1115.76	1242.05	1604.28	1629.17	1255.4	1328.16
M576T35			0.297426	0.716026	0.00167735	576.32828	35.0025						2295.03	2048.35	2362.69	3082.66	3256.45	3026.56	3771.82	3648.51	3711.74
M313T62			0.29033	1.42912	0.00168647	313.23614	61.7615						3322.34	3405.33	3626.08	2591.06	2230.52	2423.29	2972.46	2735.4	2707.56
M795T480_1			0.469874	0.541415	0.00184541	795.02708	480.1645						2772.82	2397.82	2524.32	5033.48	4187.59	4991.6	4028.6	3883.38	3884.34
M231T335			0.176363	1.19701	0.00201649	231.09825	334.9650						2853.03	2809.15	2852.21	2415.39	2452.13	2245.54	2991.06	2982.43	3376.94
M306T448			0.476861	0.50001	0.00212935	306.05799	447.5120						2451.29	1951.72	2170.39	4294.67	4895.97	3955.89	3237.49	3241.5	3402.01
M475T474_2			0.310345	0.548414	0.0023007	475.06651	474.3865						1100.51	1203.37	830.906	2004.7	1901.65	1809.73	1397.78	1400.72	1249.97
M393T163			0.31218	0.282511	0.00230825	393.04459	162.5290						548.125	410.118	142.279	1279.78	1199.32	1416.41	1161.32	1154.03	1154.06
M361T394_2			1.06093	9.54607	0.00231447	361.13662	394.4850						10269.5	11745.4	15702.7	1599.94	998.054	1353.11	12889.5	12353.6	12353.8
M402T475_1			0.247316	0.553382	0.00231581	402.02563	475.4000						619.236	747.765	776.107	1280.25	1178.42	1414.07	880.982	799.126	880.729
M340T253			0.363627	0.573514	0.00232693	340.14638	252.9515						1577.95	1596.08	1911.4	3249.73	2829.8	2787.6	2208.92	2140.01	2140.86
M155T265			0.546037	0.491938	0.00245415	155.00936	264.9525						2240.86	3080.61	2750.14	4835.82	5636.79	5935.18	5071.11	4991.26	4990.96
M215T158_1			0.566482	0.520735	0.00259611	215.10196	157.9260						3927.63	3290.18	2870.81	7052.91	5854.86	6466.01	4074	4102.5	3439.17
M286T392			0.198146	0.785323	0.00267427	286.15032	391.9920						1410.63	1348.79	1298.56	1810.9	1695.2	1661.18	1816.82	1775.86	1776.16
M255T108			0.353137	2.67469	0.00270924	255.21496	107.7365						2015.4	2210.37	2045.36	531.465	1150.61	662.543	1420.23	1415.8	840.575
M646T37			0.563451	1.72187	0.00273452	645.62545	36.9445						8584.89	8351.46	7954.99	4534.77	5780.41	4140.78	4430.97	4431.11	3825.74
M224T303			0.516968	0.338007	0.00281115	224.04213	303.1870						1595.84	1297.41	985.339	3594.92	4501.81	3378.18	3439.79	3494.8	3494.26
M192T444			0.298314	0.619895	0.00295096	192.00457	443.6590						1288.06	1383.07	1378.45	2418.57	2004.5	2109.62	1873.59	1896.81	1873.99
M663T97			1.08312	1.82352	0.00296548	663.45058	97.3545						27086.1	30755.5	27689.2	16304.4	12519.9	18079.8	13166.5	13150.7	13573.3
M806T486_1			0.548919	0.364962	0.0030055	806.02135	485.6005						976.371	1891.53	1859.14	4862.52	4274.17	3815.42	3483.97	3493.06	3082.3
M132T154			0.60494	0.306683	0.00304058	132.01021	154.3360						1521.06	2312.15	645.231	4609.01	4704.06	5289.75	3446.62	3511.25	3511.59
M313T464			0.368771	0.558601	0.00310687	313.11074	464.4840						1934.83	1512.97	1546.26	3182.88	3083.42	2674	2523.3	2290.54	2523.73
M841T337			0.318444	0.66497	0.00313733	840.60994	336.9915						2058.67	1886.22	2239.69	2884.32	3090.25	3325.95	2795.68	2764.4	2795.99
M190T235			0.346801	0.5513	0.00319231	190.10651	235.1470						1311.52	1592.56	1139.26	2322.66	2342.58	2668.94	1976.36	1975.99	2018.14
M798T485			0.273011	0.445485	0.00328569	798.05274	484.5255						539.378	568.123	638.364	1424.63	1083.35	1411.04	778.876	766.043	802.02
M314T393			0.473328	0.377829	0.00333598	314.14466	393.2250						1487.71	1375.44	1111.7	2866.04	3685.18	3969.01	2875.23	2766.56	2874.97
M1049T485			0.284989	0.460747	0.00335378	1049.48116	485.0910						491.258	715.91	727.176	1326.17	1584.69	1287.43	1005.36	920.298	1007.11
M1079T449_3			0.378952	0.449004	0.00337904	1079.20118	448.5180						1083.11	1337.53	727.035	2359.09	2509.18	2142.1	1599.42	1544.67	1599.44
M316T55			0.350636	0.412134	0.00347193	316.11294	54.9660						952.977	835.087	726.599	1670.63	2197.31	2233.63	3734.74	3787.9	3733.53
M151T261			0.637562	0.275279	0.00363397	151.08558	261.2965						2282.73	977.581	1456.17	6233.83	4591.78	6307.86	3673.1	3889.64	3885.78
M289T432			0.255119	0.666896	0.00378576	289.16086	431.7100						1284.75	1288.92	1053.11	1810.04	1705.73	1922.53	1479.47	1370.68	1483.05
M177T37			0.772639	0.33874	0.00382407	177.12606	36.9020						2366.35	4108.33	1812.45	9218.47	7968.64	7277.48	3360.75	3527.62	3407.06
M96T68			1.5081	0.662777	0.00392584	96.04346	68.1240						51271.8	40249.5	40402.4	64788.6	66679.2	67579.1	58151.9	60340.2	58109.1
M749T480			0.485207	0.612671	0.00401952	748.67317	479.6905						3282.12	3818.54	3032.38	5837.8	4967.54	5733.78	4167.08	4047.84	4048.36
M240T377			0.184983	0.645896	0.0040836	240.40592	377.1680						509.453	619.82	572.759	799.159	940.645	895.344	616.768	609.858	598.107
M948T481_1			0.175826	0.742727	0.00413958	948.36259	481.0820						871.863	840.135	722.194	1118.71	1070.32	1088.34	893.363	929.864	929.544
M303T163			0.351407	0.513041	0.00420339	303.02216	163.3620						1514.88	1271.47	1052.94	2546.56	2198.27	2738.56	2636.35	2849.54	2852.42
M898T366			0.274396	0.580575	0.00422415	897.82132	365.5055						839.067	1062.98	862.256	1762.41	1520.89	1478.03	1232.75	1202.44	1222.78
M151T67			0.873163	0.692389	0.0042414	151.09553	67.1880						13645.8	16632.5	15168.4	22564.8	20362.2	22710.5	14367.4	14816.6	14367.5
M169T62			0.944215	0.375523	0.00436144	169.09606	62.1900						4964.4	6464.05	3263.91	13836.7	14333.3	10955.1	11178.7	11027.7	10955.6
M201T358			0.286581	0.620746	0.00439887	200.89307	357.7740						1538.79	1176.89	1311.4	2303.48	2199.92	1984.08	1331.62	1490.48	1565.02
M109T257			0.266373	1.34433	0.00450421	109.07501	257.4115						3502.99	3741.94	3542.15	2946.1	2468.23	2609.81	2067.29	2129.22	2418.45
M720T508_2			0.238861	0.564926	0.00454195	720.35351	507.9135						517.299	745.833	698.171	1228.24	1190.38	1053.17	861.306	840.55	822.801
M220T253			0.506653	0.599888	0.00454475	220.08069	252.6555						3095.66	4019.47	2811.91	5683.72	5582.91	5281.52	4645.09	4548.27	4548.28
M243T177			0.449874	0.618244	0.00461176	243.07818	177.3250						3115.85	3217.37	3081.63	5576.37	4437.14	5214.86	4460.95	4387.6	4460.83
M106T68			1.52583	0.565534	0.00461403	106.02780	68.1710						37603.6	23838.7	33434.9	53549.4	57272.1	56944.2	48714.7	48716.8	47853.3
M424T208			0.239594	0.613275	0.00464541	424.18700	208.0200						1073.94	833.845	807.776	1419.67	1426.38	1581.92	1180.86	1150.98	1219.12
M146T74			0.638263	0.258614	0.0047235	146.08030	74.1200						1418.32	1291.37	1526.61	4137.36	6562.37	5681.07	4335.62	4027.01	4025.19
M804T448_2			0.264573	0.534458	0.00485386	804.15634	448.1610						909.28	727.321	677.338	1558.12	1518.76	1252.63	1262.74	1262.12	1216.07
M242T252			0.827314	0.445917	0.0048841	242.06249	251.5200						5371.01	6395.8	3324.05	10063.6	12257.3	11521.4	9230.8	9114.31	9229.03
M244T304			0.2628	0.471846	0.00490269	244.13932	303.5740						784.254	494.604	565.833	1135.38	1418.25	1355.89	1172.62	1172.65	1182.8
M876T480			0.198586	0.694726	0.00504596	876.41224	479.8040						863.755	839.169	794.365	1246.75	1273.3	1074.59	1106.13	1106.13	1101.45
M365T456			0.43288	0.757783	0.00507507	365.10370	456.3810						6099.05	5823.82	5989.45	8103.99	7224.18	8309.63	7091.75	7121.28	7121.35
M771T484_2			0.425443	0.72704	0.00507965	771.09101	484.0280						5405.79	4455.99	5402.22	6838.87	7261.83	6894.03	6755.53	6760.88	6596.84
M283T318			0.432353	0.746849	0.00509263	283.12150	318.0050						4622.35	5152.36	4303.48	6555.12	6221.51	6073.5	5479.32	5355.15	5480.63
M797T92			1.03098	1.79276	0.00510799	796.52419	91.5480						26517.7	28567.5	26495.4	16267.4	11200.4	18037.9	11790.1	11772.8	9809.89
M192T154			0.455302	0.28716	0.00537574	192.03140	154.3505						1235.63	942.164	258.832	3100.73	2378.68	3005.82	2217.42	2393.01	2213.9
M112T276			0.290449	1.63082	0.00543801	112.06051	275.7280						2097.47	2571.16	2614.09	1403.56	1559.94	1502.19	1173.7	1355.48	1336.02
M583T441			0.231828	0.56915	0.00547393	582.75884	441.1890						749.682	680.501	613.779	1367.68	1130.07	1093.5	884.005	882.441	922.594
M1079T498_3			0.324236	0.379985	0.00563049	1079.22378	498.2950						427.629	845.847	460.697	1621.89	1642.19	1299.71	1119.98	1167.06	1119.26
M187T304			1.13984	0.365099	0.00565048	187.08965	303.5340						8223.71	6706.64	7065.59	16841.2	24557.5	18847.8	16062.4	15742.4	16056
M691T459			0.330179	0.572913	0.00573846	691.32957	459.4515						1379.13	1410.22	1324.23	2405.23	2712.98	2061.89	1830.75	1831.07	1750.44
M104T325			5.43376	0.6999	0.0057761	104.10676	325.0660						793456	648744	721005	1.09665e+06	959999	1.03409e+06	728133	665059	688486
M431T290			0.256328	0.508444	0.00592196	431.05986	289.7040						482.339	778.757	532.73	1272.53	1072.95	1182.59	722.186	615.329	723.894
M579T39			1.03477	1.54357	0.0059333	578.51931	39.3690						37182.4	31807.4	39772.2	22559.7	23851.9	24049.6	24225.8	23343	24237
M382T58			0.929463	0.51237	0.00593833	382.15330	57.5510						10957	8777.81	5944.41	15782.4	16985.5	17350.6	13486.7	13114.6	13485
M208T304			0.749259	0.338704	0.00594766	208.06852	303.5340						3645.35	2357.21	2486.37	6977.2	10179.7	7906.09	6463.47	6359.09	6462.15
M242T135			0.795472	0.38277	0.00596319	242.03188	134.6870						4889.07	4289.39	2047.45	8374.95	10118.2	10834.9	7094.55	6261.37	6314.19
M546T397			0.208594	0.575667	0.00612041	546.28524	397.0720						640.117	571.73	463.1	1080.09	947.326	882.161	704.98	705.268	678.115
M228T172			0.226206	0.788206	0.00614918	228.15771	172.3210						1956.58	1858.53	1974.94	2268.34	2514.4	2563.13	1632.72	879.257	1642.18
M378T366			0.221657	0.473367	0.00616333	378.39682	365.9660						369.016	513.408	300.952	926.078	836.778	737.055	632.763	655.952	503.111
M275T373			0.39361	1.60564	0.0061917	275.09445	372.6580						4639.31	4968.22	4917.39	3464.94	2370.29	3210.96	3534.19	4190.58	4191.91
M204T192			0.383814	0.484947	0.00623173	204.03109	192.0240						1847.32	1263.92	968.668	2874.94	2620.45	2917.72	1886.94	1831.01	1829.76
M97T418			0.553747	0.706875	0.00627424	97.04992	417.5260						7790.96	6975.31	6770.74	11053.1	9967.49	9447.31	9496.99	9608.53	10762.4
M170T329			0.519378	0.525015	0.00639939	170.03155	328.5150						2245.24	3174.21	2578.75	5550.83	5341.57	4341.82	4459.33	4438.77	4513.84
M770T464			0.280194	0.483815	0.0064364	770.33872	464.2660						477.002	767.995	801.764	1368.27	1589.78	1272.4	1050.78	1003.4	1050.63
M429T413			0.231878	0.521249	0.00644043	429.02562	413.2445						487.392	655.229	417.47	1113.82	949.337	929.831	738.217	717.684	717.153
M470T478			0.28911	0.731579	0.00646768	470.25892	477.8920						1959.36	2141.3	1841.35	2624.17	2923.13	2574.87	2147.15	2170.79	2090.86
M188T57			0.378491	0.479469	0.00655915	188.09127	56.7380						998.266	1613.62	933.743	2536.91	2232.52	2625.49	1018.83	1018.1	921.238
M137T162			1.14933	0.405116	0.00662176	137.06387	162.4300						8057.26	9268.45	8319.34	25876.4	19074.1	18352.4	15901.2	15895.4	16376.9
M419T374			0.184719	0.857478	0.00676605	418.93882	373.6840						1657.55	1832.11	1726.65	1979.65	2051.31	2052.34	1545.37	1720.68	1727.49
M181T393			0.247841	0.836832	0.00692792	181.05770	393.2250						2849.06	2886.62	2797.43	3498.56	3510.05	3188.32	2836.89	2764.74	2837.72
M269T185			0.45413	2.06215	0.0069985	269.22516	185.0155						4236.57	4796.44	4516.38	2979.68	2076.69	1514.13	1683.53	1694.98	1523.58
M450T318			0.21893	0.651444	0.00707276	450.06219	318.3060						951.396	841.755	683.964	1199.21	1334.88	1268.41	1220.76	1221.35	1260.73
M1079T449_2			0.387998	0.466811	0.00708421	1078.86915	448.5180						1085.92	1629.38	776.368	2555.47	2589.21	2335.17	1690.17	1664.27	1690.6
M830T187			0.439049	1.74097	0.00717844	830.49655	187.2355						4876.01	5239.55	5471.65	3193.26	2209.13	3550.81	2878.46	2409.59	2610.45
M186T304_2			4.49182	0.324541	0.00727238	186.08724	303.5340						116953	85698.3	85109.7	234307	365652	286713	222935	222801	227599
M772T484_2			0.362579	0.784984	0.00731804	771.66195	484.0435						3618.36	4341.58	3924.3	5143.76	4974.41	5021.31	5109.32	4985.17	4986.91
M199T293			0.317689	0.375346	0.00732027	199.10011	292.8170						629.233	352.493	892.588	1935.03	1513.97	1544.56	1409.09	1309.72	1319.19
M158T268			0.254663	0.696601	0.00745717	158.08049	267.8680						1106.72	1454.52	1273.86	1746.53	1910.46	1848.45	1379.03	1315.54	1319.66
M343T477_2			0.265638	0.621382	0.00756616	343.06105	477.2360						1362.02	1001.04	1111.13	1909.53	1996.6	1684.93	1467.35	1466.39	1619.99
M444T39			0.483145	0.876498	0.0076326	444.32977	38.7490						14786.1	14601	14150.7	16647.6	17140.3	15884.5	15374.6	15391.2	14536
M323T268			1.03477	13.543	0.00776174	323.09394	267.5375						12330.6	16290.4	8313.68	1028.72	810.715	887.775	704.603	754.261	703.303
M794T481			0.563516	0.640826	0.00776985	794.35969	481.2100						5067.55	5914.66	4275.68	8172.59	7287.57	8349.54	6563.17	6281.55	6560.27
M160T223			0.146042	0.661634	0.00789877	160.10708	222.6200						334.91	417.893	347.891	601.56	504.512	557.529	665.581	760.624	666.57
M681T439			0.200447	0.499116	0.00798778	680.85910	439.3360						333.05	460.195	326.107	623.952	826.422	792.296	648.215	648.518	615.917
M551T473			0.163935	0.691506	0.00814781	550.77688	472.8170						492.258	573.953	562.266	812.517	840.947	701.508	628.42	627.361	653.41
M164T73			1.6214	0.292914	0.00821383	164.09079	72.8600						11718.1	10966.6	9296.91	32446.2	46765.9	29972.3	20516.9	15683.5	20446.9
M381T457			0.427451	0.582091	0.00824889	381.07865	456.5890						2675.85	2421.47	2145.28	4437.24	4499.95	3505.2	3292.75	3411.04	3291.77
M186T304_1			0.266954	0.41834	0.00830861	185.51146	303.6330						534.371	489.969	488.146	1004.28	1483.33	1127.84	977.603	846.861	977.163
M141T57			0.634161	5.58885	0.00831025	141.06480	57.0180						5663.94	6219.93	3573.93	804.048	1547.73	414.047	960.884	958.962	920.903
M629T511_2			0.231706	0.53806	0.00832241	629.08650	510.9235						474.778	712.251	445.548	1033.99	1077.74	922.464	808.263	817.321	827.723
M243T498			0.624781	0.460978	0.00835795	243.07330	498.3610						2724.2	4183.89	1967.03	6477.05	6893.53	5882.23	4892.29	4892.3	4905.51
M154T162			0.318807	0.582391	0.00838051	153.99467	161.8870						1500.68	1423.98	985.241	2027.37	2376.78	2309.37	2000.7	2001.08	2138.38
M748T482			0.418727	0.557915	0.00850083	748.34252	481.5270						2110.69	2302.24	1590.4	3610.83	4008.41	3141.06	3132.93	3086.04	3132.76
M1071T479			0.322933	0.502215	0.00852501	1070.53366	479.3860						854.419	1210.46	791.387	2163.16	1660.44	1863.72	1266.77	1234.57	1266.32
M1079T449_1			0.331547	0.466727	0.00855816	1078.53401	448.5880						835.947	1196.06	536.041	1963.76	1813.95	1724.54	1277.04	1276.62	1296.75
M142T311			0.333907	0.660645	0.00864606	142.06814	310.9970						1561.1	2168.3	1878.48	2925.53	2636.98	2925.99	2478.23	2515.54	2476.8
M185T490_2			0.505515	1.8607	0.00866493	184.96525	490.2845						6961.48	6234.97	5929.26	4482.65	2773.55	3022.58	4412.25	3980.83	3988.34
M153T394			0.256153	0.738609	0.00871022	153.06279	394.3285						1550.32	1751.59	1458.49	2052.59	2305.22	2087.28	2220.07	2025.79	2239.92
M657T452			0.159346	0.737147	0.00891565	656.77552	452.3065						572.111	663.876	668.677	931.006	839.924	812.901	709.011	669.387	709.183
M246T303_2			0.217618	1.41813	0.00904169	246.14363	303.1070						1842.69	2102.39	1878.25	1234.69	1333.63	1538.01	1415.09	1406.82	1479.52
M276T297			0.143972	0.775347	0.00914653	276.10002	296.8380						743.103	699.85	725.027	849.818	954.414	991.91	891.437	1010.25	1015.57
M309T161			0.427023	2.34973	0.00922745	309.20452	160.7040						3073.58	3602.86	3767.3	749.124	1929.06	1766.48	3073.14	2998.3	3073.19
M583T34			0.214641	1.55079	0.00932333	583.36043	33.7860						1404.62	1532.66	1694.14	1134.76	853.254	998.467	1152.99	1109.74	1151.99
M821T143			0.645745	1.31219	0.00934574	820.52375	142.6845						24412.4	23702.1	22040.9	19125.3	15962.4	18376.5	28508.1	23874.6	23767.3
M562T37			0.368342	1.2607	0.00941426	562.31732	36.9260						9926.25	9599.6	9856.63	8053.77	6940.65	8312.09	7383.59	7065.12	7045.09
M596T483			0.307561	0.626221	0.00959152	595.77281	482.8230						1436.07	1577.45	1464.38	2741.96	2116.41	2292.31	2561.73	2435	2436.51
M160T388_1			0.477009	0.67784	0.00964533	159.63879	387.7660						3620.18	4850.48	3786.18	6037.6	5744.99	6299.61	4462.3	4437.27	4443.13
M479T320			0.229206	0.575053	0.00968522	479.03790	319.6230						793.126	712.531	532.05	1038.9	1208.12	1296.49	828.745	802.144	803.774
M687T224			0.251271	0.624446	0.00969439	687.12634	223.9010						845.522	1133.21	796.701	1390.35	1466.01	1588.26	1460.64	1459.23	1431.07
M473T468			0.196171	0.562386	0.00979085	472.73628	467.6095						315.129	545.377	450.937	727.133	832.283	772.511	652.613	636.937	653.927
M215T319			0.315735	2.25601	0.00984532	215.06320	318.9830						1549.93	2344.69	1878.57	821.898	896.617	840.516	1289.67	1162.46	1182
M498T374			0.178525	0.725556	0.00984889	497.98347	374.3260						806.998	821.544	813.407	1249.93	1027.06	1088.64	997.171	950.351	993.65
M562T479_1			0.227199	0.531036	0.0100704	562.00564	478.9180						441.903	666.513	550.521	946.906	967.761	1209.3	768.04	768.196	734.242
M578T39			1.57096	1.64882	0.0102924	577.51720	39.3695						62240.4	74294.2	78041.7	51171.4	38943.3	40024.9	46703.1	46681	45069.9
M367T385			0.0975104	0.802052	0.0103026	367.02304	385.0705						387.515	353.676	349.494	453.627	480.036	426.206	446.39	485.699	452.452
M299T119			0.759177	0.611482	0.0103218	299.19934	119.4630						8993.63	9081.17	7864.65	11938.7	15746	14735.9	11102	11101.5	10942.3
M251T216			0.404549	1.79528	0.0103677	251.00763	215.5820						3815.87	4577.41	4262.23	3014.28	1853.08	2181.95	1549.17	1590.27	1591.06
M456T471			0.315802	0.760696	0.0103941	456.12107	471.4125						2826.02	3107.38	2644.97	3851.56	3475.26	3950.17	3068.9	3017.65	3016.22
M772T484_3			0.327227	0.628203	0.0104264	771.80618	483.9525						2057.05	1525.92	2329.42	3315.93	3127.22	2968.44	3012.72	3027.27	2813.62
M175T304			1.50064	1.53346	0.0104349	175.11830	303.7470						81062	71224.1	62180.5	47069.4	47010.6	45777.6	61180.5	60979.2	65064
M257T296			0.163748	1.13125	0.0104776	257.05340	296.3430						3540.58	3335.15	3330.9	2985.04	2929.77	3107.65	3320.57	3313.88	3685.24
M271T384			0.321914	0.497151	0.0105974	271.14109	383.8160						1151.2	1068.79	621.839	1709.45	2159.67	1847.1	1564.53	1662.06	1662.07
M749T479_1			0.424268	0.668386	0.0106997	749.00641	479.1270						3448.95	3753.48	3238.17	5463.6	4510.86	5646.16	4224.72	4226.87	4095.49
M535T488			0.415721	0.584656	0.0107423	535.18547	488.3605						1939.06	2625.06	1834.56	3705.04	4009.31	3229.99	2352.08	2231.09	2350.77
M961T488_4			0.324631	0.487275	0.0108093	961.46771	488.0360						687.27	1192.32	829.933	1802.39	2131.97	1626.19	1275.77	1291.73	1288.36
M242T490			0.379918	2.40042	0.0109672	242.12479	489.9030						2503.97	2887.36	2838.7	1121.62	571.651	1735.3	1987.93	1996.46	2222.75
M1079T484_2			0.304062	0.559502	0.0109955	1079.32320	484.0190						1165.3	1164.07	1047.22	1760.84	2393.25	1880.91	1621.98	1729.25	1614.31
M380T372			0.150873	1.45315	0.0110537	380.04709	372.3660						962.765	760.785	861.462	581.57	575.589	621.738	1228.15	1190.61	1227.87
M178T66			0.853218	0.378635	0.0111099	178.07008	65.9410						6744.57	3637.29	2548.65	9924.95	13203.3	11022.1	7968.71	8580.35	7961.85
M309T162			0.378608	0.298839	0.0113286	309.10779	161.5865						803.847	830.64	184.561	1781.81	1794.18	2511.07	1128.09	1519.15	1520.28
M629T511_3			0.197453	0.597192	0.0113878	629.21044	510.8120						508.112	582.751	510.672	1001.54	936.579	743.657	745.007	754.419	755.077
M169T188			0.455204	0.44618	0.0114259	169.03457	187.6870						1989.06	1677.8	1078.84	3173.33	4252.65	3210.31	3739.13	3548.38	3682.81
M203T116			0.923342	0.638784	0.0114685	203.05163	115.5020						13750.8	15984.7	11259.5	19491	21420.4	23265.2	15810.2	16418.2	15816
M1147T483_2			0.250926	0.472163	0.0115954	1147.32498	483.4630						524.033	604.147	505.575	1397.71	933.035	1129.41	878.59	878.803	918.701
M817T348			0.244609	0.646091	0.0116949	817.01799	347.6240						780.32	1148.2	915.194	1377.04	1479.63	1544.75	1128.01	1104.16	1131.75
M242T161			0.313641	0.316746	0.0117565	242.00623	160.7550						321.394	200.982	927.692	1374.23	1596.4	1607.38	1202.31	1202.2	1192.96
M222T490			0.794902	0.750389	0.0117654	222.02814	490.1530						19510.5	19024.4	17341.9	26484.9	22377.1	25601.8	20575.8	18898.8	20639.7
M457T320_1			0.577	0.485853	0.0119121	457.05660	319.8920						3734.13	3468.57	2001.92	5683.85	5936.17	7325.24	4951.68	4833.06	4832.28
M780T529_2			0.341438	0.38243	0.0121576	779.60751	529.1345						386.173	866.895	747.69	2031.07	1843.99	1356.64	1757.97	1732.47	1732.56
M258T250			0.241806	0.70057	0.012211	258.03648	250.4700						1275.43	1324.29	1086.52	1887.6	1808.21	1565.97	1473	1506.02	1511.13
M662T174			0.561496	0.727847	0.0123296	662.05805	173.8180						6352.67	7946.64	8073.87	10743.6	9626.6	10368.7	8166.38	8033.73	8033.1
M122T60			0.750159	0.443146	0.012362	122.05910	59.6590						2640.1	5434.53	3936.01	10586.6	8796.24	7720.3	8033.07	7511.49	8062.92
M267T320			0.460833	0.643737	0.0123862	267.13633	320.2160						3339	4023.01	2953.16	5870.85	4799.88	5353.15	4261.21	4314.55	4261.25
M305T394			0.70729	0.342067	0.0124033	305.14478	393.6690						2713.99	3798.62	1049.36	7543.22	5928.89	8634.61	4327.19	4327.14	4021.02
M495T207			0.363343	2.06713	0.0125441	494.82580	207.1245						2302.43	2878.41	3169.5	1556.28	916.521	1566.77	1317.97	1379.78	1317.99
M719T511_1			0.311134	0.523023	0.012612	718.66987	510.9000						833.248	1221.09	792.327	1907.9	2009.77	1525.05	1412.31	1399.19	1377.28
M236T210			0.21293	0.698213	0.012647	236.09102	210.2570						881.641	1029.2	1044.71	1302.4	1577	1353.61	653.703	654.227	713.524
M899T483_2			0.527103	0.501754	0.0126522	899.43896	483.4300						2930.76	2808.98	2300.41	5118.96	6452.87	4452.27	6191.96	6191.92	5375.27
M848T503_8			0.187923	0.571518	0.0127087	848.23892	503.3505						439.55	478.881	417.84	730.95	927.803	679.357	807.935	735.965	799.223
M929T435			0.212549	0.535712	0.0127301	928.50494	434.7675						576.17	510.696	559.328	1102.79	808.81	1161.31	858.592	833.262	833.322
M385T476			0.234412	0.511508	0.0130743	384.99930	476.2480						478.355	716.258	377.427	1036.03	913.429	1123.88	689.249	671.068	689.398
M823T418			0.38414	0.442859	0.0131643	823.33273	417.5260						1159.28	1360.6	767.372	2355.6	2996.36	2070.85	1619.95	1548.41	1549.29
M785T418			0.342914	0.544629	0.0131988	785.37844	418.0270						1449.08	1333.06	1368.13	2566.19	2994.61	2059.57	1385.07	1294.54	1286.66
M452T452			0.25585	0.497985	0.0134017	452.11478	452.2970						783.327	672.824	541.736	1502.61	1053.28	1456.04	963.159	936.005	963.181
M1106T500			0.301427	0.406904	0.013473	1105.52732	500.4550						401.952	774.084	562.425	1541.37	1639.4	1091.63	1249.73	1453.88	1258.55
M227T258			0.258465	1.99207	0.01348	227.08545	258.0770						1528.86	1633.01	1553.92	1139.79	524.007	703.48	696.072	804.735	808.339
M792T311_1			0.263836	1.93797	0.0135341	791.90982	311.3180						1373.05	1477.9	1958.4	893.545	763.242	824.859	914.38	1077.08	1076.56
M301T104			0.562212	0.511162	0.0135772	301.09528	103.7380						4367.54	3318.45	2396.22	6783.84	5608.72	7331.55	1418.78	2163.28	2391.29
M368T315			0.248457	1.56285	0.0136501	368.14149	315.4100						1677.03	2129.4	2175.48	1183.54	1394.58	1249.44	1034.55	1000.32	1000.65
M544T396			0.200419	0.721624	0.0139046	544.22094	395.7950						780.557	991.478	921.886	1344.64	1155.51	1232.99	985.835	985.867	934.939
M259T430			0.538302	0.356114	0.0139185	259.13944	430.4300						2446.9	1532.49	632.932	3669.98	5076.73	4205.1	2415.63	2135.7	2427.58
M884T502			0.283002	0.579271	0.0139629	884.20135	501.5485						1096.26	1057.73	1164.45	2281.09	1656.11	1791.43	1730.13	1702.2	1702.94
M132T56			0.544227	0.243068	0.0139762	132.04363	56.3320						1781.8	236.906	1119.82	4912.78	3025.92	4973.4	3085.46	2981.45	3084.45
M1142T484_3			0.370306	0.482947	0.0139852	1142.07609	483.9550						1349.19	1384.67	861.118	2402.43	2960.2	2081.2	1684.3	1702.66	1684.43
M851T442			0.293444	0.63126	0.013996	851.42514	441.8110						992.306	1563.95	1205.09	2014.5	1880.75	2063.22	1717.36	1622.84	1627.04
M549T88			0.585767	2.05047	0.014242	549.48532	88.2295						5712.03	8634.59	7448.11	3312.23	3199.51	4117.4	5006.84	4573.25	5007.43
M779T529_2			0.306832	0.372141	0.0142717	779.42389	529.1770						426.246	537.33	686.673	1747.34	1624.07	1063.06	1361.31	1311.67	1356.03
M1055T460_3			0.232394	0.53327	0.0143031	1055.22526	460.2290						587.083	714.687	342.481	1041.57	1085.97	955.796	723.636	734.921	721.385
M1071T411			0.212111	0.500609	0.0145027	1071.37743	411.1610						430.385	542.503	357.173	829.5	760.916	1066.47	618.111	602.935	602.286
M212T255			0.535757	0.417	0.014701	212.10210	254.9750						2688.14	1301.35	2530.32	4520.15	6395.56	4719.33	4781.55	5091.14	5083.5
M224T121			1.29722	0.58243	0.015016	224.11200	121.0365						21898.7	26671.2	15929.1	33373.8	36606.8	40760.6	27833	28650.5	28654.1
M374T71			4.95119	2.07349	0.0151209	374.36181	71.0830						422072	641377	492089	258175	225967	266062	143236	136382	136859
M642T424			0.36883	0.558963	0.0152214	642.30695	423.5530						1126.81	1955.66	1384.27	2829.84	2802.63	2358.66	1673.56	1672.61	1606.29
M1008T30			0.326152	3.00091	0.0152361	1008.29337	30.4920						1173.21	1915.01	1953.05	559.005	375.607	745.302	734.455	732.601	741.561
M894T459_1			0.322463	0.545591	0.0152603	893.91867	459.4940						1248.8	1165.32	1340.47	2462.85	2619.26	1799.56	2614.05	2625.96	2469.14
M224T323			0.361804	1.28874	0.0153072	223.97533	322.8120						8166.82	7555.27	8577.34	5742.88	6892.92	6219.43	7207.77	7377.6	7377.63
M128T154			0.575553	0.395791	0.0153799	128.01511	154.2660						1850.77	3245.26	866.04	5434.49	4468.24	5160.94	4507.47	4488.14	4254.06
M443T217			0.341681	0.591976	0.0154204	443.09211	216.8500						2008.33	1472.48	1636.37	2585.27	3362.8	2696.17	1559.94	1327.48	1472.26
M550T473			0.24481	0.579181	0.015455	550.27582	473.2080						674.237	930.009	576.413	1408.01	1169.29	1187.77	948.82	979.307	979.227
M267T362			0.275948	0.630361	0.0155635	266.94543	361.5070						859.623	1375.92	1025.12	1752.98	1776.37	1643.35	1173.86	1148.63	1150.24
M823T34			0.166677	1.90525	0.0155772	823.40325	33.9830						614.045	707.498	706.781	437.579	208.969	418.048	283.744	261.483	277.315
M733T32			0.253214	2.25166	0.0156224	732.59755	31.9060						919.776	1450.09	1367.84	629.291	564.73	465.955	530.15	527.876	550.287
M1020T480			0.246516	0.470246	0.0161329	1019.54454	480.0770						506.635	573.733	501.867	1410.33	931.977	1022.39	1106.85	1106.63	1160.35
M601T40			0.65145	1.26134	0.0161971	600.50467	39.9030						29819.3	31058	35050.2	24942	24746.9	26363	25904.7	25631	25901.7
M904T473_1			0.255189	0.535698	0.0162156	903.79172	472.8530						491.816	807.707	767.872	1430.7	1066.31	1362.24	933.872	933.989	917.613
M296T645			0.926253	3.07947	0.0162397	296.04445	645.0380						10315	12718	17182.1	5843.5	2336.37	4879.22	10861.7	13414.7	13540.7
M502T372			0.165904	0.725987	0.0162664	501.98603	372.1430						602.774	706.8	652.763	1007.07	829.501	866.417	623.678	606.221	623.719
M475T373			0.206075	0.580446	0.016271	475.02999	373.3160						653.886	580.42	589.4	1236.52	863.626	1041.76	887.522	989.982	990.657
M176T248			0.42018	0.636253	0.0163107	176.08091	247.6370						3513.47	3008.72	2497.09	4122.38	4862.8	5190.42	4612.31	4715.05	4623.91
M268T442			0.339907	0.724233	0.0163844	268.10178	441.8220						2778.11	2971.07	2224.78	3429.98	3765.98	3814.26	3398.43	3490.06	3394.64
M621T510_1			0.349113	0.694794	0.0165048	621.06616	510.3320						2399.39	2680.36	2767.41	3984.78	4076.26	3233.2	3451.5	3332.71	3451.82
M356T379			0.112673	0.887733	0.0165654	356.01983	378.8410						765.528	846.114	779.695	888.438	906.863	898.456	1089.38	1065.98	1065.91
M249T155			0.50215	0.377423	0.0165666	249.02721	154.9135						2704.42	1197.59	639.314	3766.78	4085.54	4180.12	4633.46	4890.45	4627.99
M265T2			0.529827	1.53516	0.0166897	265.00247	1.6945						10545.8	10374.7	9621.58	8234.02	6323.64	5337.3	7590.36	11152.4	10831
M596T481			0.501613	0.643312	0.0167196	596.02178	481.3115						3762.13	4824.33	3835	7026.8	5511.53	6770.29	5575.42	5514.36	5576.24
M112T392			0.474631	1.76904	0.0169244	112.03828	391.5150						4635.11	6105.75	6495.44	3795.12	2844.51	3103.68	4559.46	4704.47	4553.81
M212T61			0.606009	0.491872	0.0170184	212.02171	61.3610						4487.08	3729.16	1826.92	6042.04	7199.53	7176.64	4396.84	4542.92	4398.65
M370T119			1.23574	0.564476	0.0172816	370.25770	119.2895						23029.3	19688.7	15800.3	28151.7	37109.9	38406.7	35921.2	41349.2	41402.8
M745T42_2			0.471159	1.39464	0.017548	744.58693	42.4920						10454.6	9608.51	12055.1	8057.42	7088.71	7883.64	8889.65	8888.71	9216.62
M533T191			0.357804	0.671072	0.0175746	533.33511	191.1730						1839.2	2518.44	2674.25	3598.42	3674.89	3205.28	3138.43	3138.83	3067.53
M413T290			0.553296	0.406156	0.0176043	413.03015	289.5555						1772.95	3101.56	1071.29	4197.94	4722.68	5718.59	4031.66	4031.62	3974.36
M868T501_1			0.186028	0.606804	0.0176294	867.69602	500.8050						471.883	520.733	609.667	830.01	1035.37	775.152	1036.09	1070.54	1067.11
M652T389			0.302481	0.742934	0.0178609	652.02856	388.7985						2807.87	2452.3	2484.38	3161.47	3847.76	3415.05	2992.03	2991.77	2888.58
M629T511_1			0.258107	0.467059	0.0179172	628.96103	510.6240						586.784	704.122	319.811	1150.76	1339.19	958.685	961.704	931.434	930.766
M365T94			0.386285	0.387407	0.0179516	365.07856	94.3290						1595.4	899.669	343.069	2628.9	2182.02	2515.07	992.703	1155.37	1014.48
M272T418			0.268207	0.60338	0.0180312	272.19602	418.0110						1116.64	1145.51	714.177	1465.81	1790.69	1676.26	1502.7	1467.32	1467.24
M294T387			0.254204	0.752983	0.0180394	294.14449	387.4710						1713.47	1879.6	1823.51	2513.81	2570.39	2109.29	2219.18	2219.13	2445.45
M541T436			0.204281	0.651187	0.0181375	541.23718	436.2565						752.87	846.657	598.652	1151.97	990.229	1233.45	879.7	879.309	829.665
M412T39			1.27389	0.539054	0.0182384	412.24960	38.7490						22309.3	20087.4	10319.5	30044.2	34027.7	33722	29037.8	28267	28275.5
M173T155			0.733304	0.527331	0.0183309	173.04105	155.4560						5500.91	7391.58	3123.59	9838.91	10332.8	10200.3	10010.6	10138.4	9937.27
M368T135			0.430217	0.679718	0.0184451	368.35136	135.1930						2834.52	4034.17	3057.73	4636.13	5200.47	4767.14	3677.84	3671.75	3806.59
M1007T30			0.2611	3.09355	0.0184656	1007.29156	30.4630						718.664	1304.31	1194.99	340.686	248.611	450.923	451.17	451.033	455.71
M596T480			0.518806	0.633773	0.0184818	596.27151	480.4520						3601.23	5086.06	3856.42	6866.42	5752.95	7172.74	5583.13	5698.76	5582.43
M264T78_1			0.369026	0.331064	0.0187586	264.07001	78.2340						1025.33	385.407	862.284	1778.46	2124.42	2962.92	1267.63	1399.13	1274.46
M780T529_3			0.28719	0.402647	0.0188828	779.69834	529.2880						368.022	660.128	546.661	1627.55	1299.19	984.402	1371.12	1389.13	1272.6
M118T222_1			0.530124	0.402557	0.0189465	118.03117	222.0210						2171.51	2609.74	753.366	4123.09	4142.3	5483.25	4819.75	4275.35	4288.05
M709T36			0.234734	2.36896	0.0189593	709.29578	35.6070						843.787	1341.77	1015.06	586.834	407.057	357.173	601.355	616.276	618.004
M200T249			0.413426	0.499801	0.0190096	200.10181	248.9670						912.097	2109.59	1471.69	3134.85	3231.21	2624.24	2147.64	2074.77	2075.6
M275T336			0.28453	1.65289	0.0193984	275.12483	335.9730						1883.55	2453.96	2599.87	1516.58	1194.29	1486.27	1606.81	1791.86	1592.54
M827T431			0.181227	0.636395	0.0194012	827.31295	430.6710						397.317	574.252	578.52	882.068	714.432	839.233	556.121	557.078	528.649
M249T500			0.479964	0.590864	0.0195992	249.06273	499.6010						3113.47	3793.98	2351.86	5781.07	4486.21	5403.51	4737.61	4738.1	4078.97
M835T499_4			0.286413	0.462467	0.0196171	834.92939	498.9255						865.296	577.202	770.571	1806.57	1805.86	1172.93	971.542	969.072	906.132
M798T484			0.263634	0.676879	0.0199355	798.38304	484.0500						1147.59	1506.08	1182.63	1724.1	2113.06	1830.48	1634.59	1735.12	1733.98
M865T138			0.607228	2.08642	0.0199539	864.54688	138.2930						9477.03	6490.66	7383.13	4566.07	4107.7	2518.06	4029.24	4030.39	4259.82
M393T159			0.72739	0.293691	0.0200759	393.22334	158.9525						3408.35	575.889	3279.19	5897.57	10175.2	8658.76	4288.08	4280.53	4991.56
M340T281			0.282089	0.326968	0.0201739	340.24235	281.1490						427.488	437.498	293.297	1454.19	1314.64	773.679	1097.83	1034.66	1097.78
M441T478			0.21294	0.704874	0.0202079	440.95039	477.8870						1160.94	1020.79	1278.05	1634.01	1820.33	1454.02	1435.79	1482.89	1483.49
M216T270			0.283575	0.62205	0.0203156	216.08890	269.5470						1613.95	1312.9	957.112	2247.42	1929.76	2066.62	1461.74	1461.35	1405.25
M597T479_2			0.17049	0.61424	0.0203241	597.02095	479.4570						501.409	489.655	448.551	651.147	767.959	924.628	774.306	773.249	726.179
M732T400			0.200141	0.597172	0.0205797	732.30394	400.0080						579.892	643.892	383.518	982.124	922.406	786.993	663.331	633.611	662.816
M715T529_2			0.408411	0.423073	0.0205955	714.64055	529.1920						645.602	1432.2	1331.36	3225.77	2763.72	2068.59	2435.67	2360.62	2361.75
M772T484_1			0.510829	0.709531	0.0206501	771.51904	484.0435						5712.68	6358.81	6800.87	7931.73	10034.1	8632.53	7690.27	7514.92	7691.64
M212T60			0.408599	0.457291	0.0207929	212.05465	60.2890						1735.05	1633.51	1034.15	2886.4	2705.67	4035.74	2511.07	1554.4	2542.71
M789T364			0.180934	0.704994	0.0210571	788.78763	364.3790						568.512	768.602	740.194	1026.3	887.059	1033.21	755.716	740.028	756.137
M198T148			0.664867	0.275043	0.0210719	198.04220	148.0760						1659.86	2801.94	427.837	4252.05	7512.21	6013.45	4493.82	4374.73	4379.54
M298T366_2			0.180835	0.758313	0.0211754	298.02539	366.2970						1185.9	1030.73	1377.66	1619.85	1530.34	1589.66	1268.84	1310.99	1251.64
M460T365			0.269547	0.61498	0.0212263	459.93988	364.9770						736.859	1248.02	992.576	1737.08	1458.02	1646.44	1184.9	1185.02	1159.26
M120T98			0.984949	0.553248	0.02141	120.06439	97.9225						15557.5	11073	9845.62	17957.8	23414.2	24558.8	16946.5	16942.4	16961.3
M319T163			0.42512	0.679096	0.0214138	318.99893	163.4760						4855.65	3793.16	3728.12	6175.55	5362.59	6687.46	6744.83	6960.47	6730.07
M563T34			0.472079	2.05068	0.021418	563.22515	34.3230						3469.49	5564.32	5109.35	2618.46	2039.75	2238.61	2099.97	2098.35	2167.74
M820T477_2			0.535593	0.631345	0.021462	819.92586	476.6950						3427.14	5343.37	4279	7039.22	6106.99	7523.19	5321.93	5294.29	5294.22
M251T374			0.134146	1.25673	0.0216578	251.13671	373.9030						1373.63	1383.01	1531.4	1259.54	1086.55	1065.97	1499.65	1486.58	1494.49
M395T36_3			0.670196	2.4951	0.0216645	395.35934	36.2540						6471.05	10792.6	7989.9	4460.11	2973.42	2687.71	5167.8	5163.7	4919.59
M890T478			0.317462	0.568509	0.0216709	890.07710	477.8130						1052.47	1595.59	934.41	1823.16	2288.3	2190.05	1689.38	1651.94	1652.29
M332T309			0.22824	0.647628	0.021718	332.07624	308.7170						735.542	1038.57	672.789	1189.84	1343.1	1245.32	971.307	949.39	949.348
M900T484_2			0.48567	0.607817	0.0217344	899.77094	484.2800						3822.54	3579.64	3419.93	6408.26	6703.09	4693.54	4761.71	4426.44	4761.92
M861T52			0.266107	2.26348	0.0217774	860.66321	51.7550						1525.53	1543.51	1444.16	897.973	208.58	887.367	984.794	1070.81	983.055
M503T361_1			0.294645	0.70435	0.0218329	502.81052	361.2505						1890.5	1953.95	2580.92	3240.87	2859.13	3022.41	3014.56	2829.65	3017.98
M132T249			0.233283	0.73099	0.0219223	132.06454	248.8810						1633.22	1544.75	1520.13	2322.25	1834.9	2269.88	1858.84	1732.2	1861.81
M821T453			0.268305	0.635938	0.022149	820.86735	453.4925						944.043	1351.58	933.111	1888.68	1618.99	1569.47	1387.81	1388.21	1447.52
M1100T473			0.216098	0.584973	0.0222525	1100.04067	472.6770						542.71	758.921	458.017	899.003	1140.5	968.583	607.607	616.098	641.846
M350T353			0.221031	0.406139	0.022292	349.82897	353.3930						254.264	516.459	154.011	642.007	851.141	783.741	553.077	573.849	553.343
M731T34			0.738906	2.15626	0.0225618	731.41384	34.3045						8041.67	12428.9	12534	6380.42	4000.37	4925.58	4586.16	4586.09	4643.07
M324T265			0.602743	0.675478	0.023159	324.05257	265.0590						8458.33	7098.44	6219.58	11269.7	11654.1	9314.66	10693.3	10541.1	10541
M419T479			0.226061	0.824835	0.0231794	418.96812	478.6090						1999.46	2146.44	1747.89	2371	2394.05	2380.35	2320.26	2320.73	2299.29
M165T39			0.709319	0.770337	0.0231954	165.12639	38.7540						12917.3	15814.6	16321	19764.5	20486.4	18233.8	18154.6	18180.7	16965.3
M716T400			0.209387	0.707716	0.0232042	716.33134	400.1255						748.283	1064.02	948.644	1296.21	1211.33	1393.67	972.623	955.084	972.661
M618T393			0.142631	0.771266	0.023491	618.01879	393.3420						848.109	659.487	813.756	1026.58	1035.58	947.634	861.912	854.029	861.953
M355T324			0.222587	0.623469	0.023545	355.02527	323.5340						802.655	877.433	613.771	1427.64	1165.54	1086.01	1072.89	1057.45	1057.87
M968T338			0.229651	1.40828	0.0235509	968.39574	338.0880						2072.27	2419.56	2622.29	1553.55	1601.87	1896.24	1266.23	1500.12	1496.38
M353T280			0.353126	0.498767	0.0236101	353.08759	279.7430						1332.38	1550.48	874.746	2378.34	2084.68	3070.78	2164.57	2097.7	2164.87
M244T321_1			0.263494	0.682071	0.0236739	244.02409	320.6835						1541.11	1555.36	1072.72	2148.26	1859.91	2104.4	1599.92	1599.95	1631.72
M210T371			0.383063	0.509726	0.0237394	210.01603	370.9660						2053.91	1627.43	957.254	3503.47	2565.24	3031.46	2347.43	2459.83	2460.14
M275T312			0.197233	0.602051	0.0237591	275.03564	311.7000						706.431	565.563	467.57	797.907	1039.27	1052.22	769.383	769.474	752.544
M834T91			1.61384	0.647792	0.0237868	833.58592	91.0330						43891.7	51543.8	53099.4	71707.5	67329.2	90257.3	138193	121347	118963
M203T436			0.279227	1.889	0.0238837	203.06593	436.2660						2093.27	1443.17	2205.44	986.599	872.678	1180.36	1502.27	1891.29	1889.73
M720T296			0.125995	1.21491	0.0239368	719.55025	295.7240						1248.24	1219.02	1204.68	958.509	1126.34	937.551	1303.03	1278.97	1285.76
M716T373			0.192146	0.698155	0.0239625	715.97828	372.5925						716.896	864.78	701.751	1244.11	1009.26	1017.29	873.08	867.38	864.932
M954T494_1			0.314612	0.53764	0.0241347	953.76070	494.0065						1208.63	1231.46	853.03	2136.89	2396.85	1591.4	1837.47	1831.62	1675.09
M646T366			0.294446	0.56569	0.02414	645.87687	365.9970						782.48	1358.47	779.01	1772.97	1838.64	1550.15	1383.96	1288.98	1387.06
M443T307			0.249678	0.577249	0.0243685	443.04065	306.7920						817.339	998.376	531.726	1186.01	1390.92	1489.67	1142	1110.55	1142.02
M411T320			0.265173	0.636616	0.0244569	411.10746	319.5670						1209.84	1374.89	897.267	1663.97	1734.14	2071.42	1553.88	1554.59	1611.95
M756T365			0.259084	0.625065	0.0245553	755.78741	365.3320						967.316	1200.42	903.27	1934.34	1522.28	1456.48	1338.18	1341.62	1308.84
M390T390			0.298246	0.729432	0.0246473	390.10373	390.1255						2056.55	2360.61	1642.01	2683.19	2842.75	2780.77	2379.16	2447.53	2449.06
M151T416			0.750936	1.37934	0.0246585	151.04677	416.1770						22945.3	27222.8	29105.6	21120.4	18193.9	18158	21667.1	21671.7	20609.2
M120T324			3.13605	0.661345	0.0246996	120.10148	324.3090						206299	188970	125026	253443	272248	261031	210051	207606	207621
M624T393			0.200368	0.817695	0.0247476	624.03301	392.6225						2059.55	1905.32	2140.89	2691.83	2316.43	2458.78	2233.96	2233.38	2147.39
M337T493			0.266762	0.589758	0.0248074	336.91299	493.0950						834.36	946.554	1461.49	1729.95	1748.43	2019.48	1853.47	1853.3	1975.44
M240T316			0.243218	0.617015	0.0248367	240.09963	315.7370						962.099	919.682	1064.46	1927.59	1449.99	1397.41	1027.42	1027.09	964.194
M605T299			0.162521	1.52586	0.024935	604.52589	299.0840						948.981	926.726	989.109	536.696	810.376	530.436	1053.82	944.009	1052.89
M97T60			0.44086	0.545932	0.02494	97.03923	59.6590						2431.21	2401.36	2227.68	5399.82	3960.83	3571.81	3958.18	3896.04	3911
M246T319			0.733284	0.661017	0.0251238	246.10762	319.2720						10326.3	10489.7	7265.27	13893.6	15818.3	12770	10557.2	10555.5	10864.6
M826T477_1			0.195209	0.762304	0.0251338	825.67245	476.6950						1351.12	1297.63	1263.67	1782.66	1487.97	1861.73	1599.41	1557.69	1556.6
M563T162			0.543347	0.478976	0.0252298	563.06758	162.4395						3235.09	3407.16	1113.18	5050.17	5090.95	6050.57	5172.8	5253.04	5155.39
M366T37_2			2.44598	2.53128	0.0252671	366.37209	36.9245						76372.6	132222	115108	57977.5	27351.8	42551.4	36415.5	35688.5	35710.8
M859T488			0.278903	0.433905	0.0252956	858.77081	487.7915						768.618	534.301	575.957	1820.34	1462.17	1047.65	1025.87	922.787	1028.27
M430T337_2			0.163498	1.28251	0.025328	430.24182	337.4900						1501.6	1601.68	1323.57	1062.18	1216.11	1173.4	1192.84	1404.85	1398.88
M816T142			0.521931	1.36767	0.0257526	815.53948	141.9615						13107.8	14278.4	15418.1	11317.4	11316.3	8663.68	11201.3	11284.2	10910.8
M669T362			0.192474	0.691213	0.0257554	668.82017	362.4410						588.369	835.588	828.68	1080.45	998.105	1180.41	927.765	913.079	931.09
M814T216			0.285622	0.394188	0.0257639	814.17642	216.3950						541.927	816.007	100.107	1252.14	1317.56	1129.15	1051.28	1055.08	1095.52
M806T485_2			0.352076	0.5564	0.0258488	805.82082	485.2830						1369.55	1666.9	1446.61	3332.56	2497.95	2226.75	2269.89	2205.15	2205.26
M409T161			0.339259	0.556954	0.0259131	409.02086	161.3620						780.884	1580.08	1603.35	2358.25	2138.74	2620.86	1984.14	1964.6	1964.73
M226T152			0.76781	0.342757	0.0260765	226.03672	152.2255						2836.67	5316.15	368.27	9117.4	8789.66	6953.4	6077.38	5795.2	6075.94
M192T101			2.21926	0.542451	0.0261609	192.08577	100.9415						80935.9	50353.4	45817	90151.1	118009	118333	85666.2	84850	84842.7
M220T162			0.343017	0.551103	0.0263087	220.02418	161.5530						1049.72	1545.82	1872.45	2251.84	2705.68	3149.84	2207	2295.77	2207.68
M121T478			0.606636	0.735157	0.0265394	120.96518	477.8210						7782.86	9890.76	7381.1	11891.6	11623.3	10565.9	9219.73	9351.17	9219.29
M198T163			0.647148	0.497178	0.0267057	198.04203	162.6760						4043.89	5428.13	2167.02	6557.89	8110.88	8741.41	6701.52	6701.78	7013.43
M1193T34			0.258381	1.82631	0.026747	1192.79814	34.0480						1260.12	1963.58	1733.08	1035.36	881.882	796.857	792.386	747.75	792.759
M676T37			3.20467	3.54856	0.0267483	675.67466	36.8915						144119	234161	122583	62165.4	36337.8	42642.3	48339.9	48486.3	48314.4
M172T162			0.219759	0.355472	0.0268461	172.00522	161.9545						521.706	221.162	103.219	943.366	657.212	779.598	585.411	645.327	589.09
M1093T477_1			0.388195	0.608651	0.0269575	1092.56676	476.6200						1624.28	2741.88	1799.7	3348.68	3094.25	3687.44	2933.89	2796.38	2793.41
M555T186			0.269629	1.54732	0.0271436	555.28893	185.9570						2644.49	2698.63	2771.47	2229.11	1264.23	1750.95	1845.62	2035.4	1867.11
M771T162			0.336839	0.383705	0.0272365	771.16202	161.9800						926.017	1034.88	63.6265	1866.3	1591.94	1818.01	1599.8	1601.12	1696.54
M218T325			0.697078	0.666114	0.0275992	218.13773	325.3360						8195.59	10462.3	7042.23	14265.3	11598.1	12718.7	10071	10038.3	10071
M412T200			0.263022	0.6721	0.0276118	412.30411	199.5485						1357.34	1478.86	915.001	1964.6	1842.05	1774.68	1603.12	1522.02	1603.23
M239T371			0.604694	0.635688	0.027622	239.11060	370.6130						5147.13	7184.17	4032.01	8611.22	8538.07	8591.84	6561.85	6561.81	6515.95
M676T34_2			0.438731	2.29295	0.0276725	676.35617	34.3190						2685.63	4375.28	4127.14	2156.58	1022.2	1700.54	1872.49	1880.56	2019.53
M709T311			0.268648	2.47594	0.0276957	708.57568	311.3160						922.965	1335.97	1707.26	626.705	536.431	438.762	712.567	681.278	682.902
M543T373			0.236767	0.617048	0.0277679	543.01247	372.9330						727.035	966.577	794.48	1612.27	1191.52	1228.45	911.936	910.995	942.753
M601T170			0.726452	0.467534	0.0277989	601.27478	169.5080						7318.77	3356.49	3294.13	9072.65	11619.9	9186.37	11128.3	10937.1	12131.8
M548T194			0.720473	0.748139	0.027875	548.27243	193.7450						17448.4	14120.5	14982	18777.4	22865.3	20579.7	20785.8	20249.5	20768.5
M443T424			0.37975	0.550214	0.027956	443.04114	424.3130						2022.44	1987.66	837.521	2856.52	2998.99	2954.92	2478.34	2297.7	2300.67
M920T435_1			0.251748	0.548308	0.0280084	919.93864	435.0460						548.483	856.807	811.419	1317.4	1626.15	1099.27	819.164	870.933	817.094
M593T442_1			0.338873	0.631751	0.0280803	592.75013	442.4250						1376.34	2143.26	1497.15	2955.1	2592.83	2393.1	2205.85	2205.52	2237.43
M361T82			0.300465	0.466281	0.0283407	361.19422	82.1610						778.024	853.067	757.757	1584	2224.49	1314.7	1193.1	1198.02	1035.23
M517T411			0.434792	0.623849	0.0284928	517.21475	411.2170						2340.13	3651.24	2416.13	4373.26	4093.9	5009.65	3350.4	3259.36	3351.34
M630T460_2			0.260945	0.564219	0.0285704	630.31524	460.2730						719.363	954.021	859.122	1676.62	1680.35	1131.56	1325.71	1325.3	1232.27
M277T387			0.259842	0.730601	0.0288049	277.04518	387.4030						1271.47	1783.21	1628.47	2070.84	2299.63	2039.52	1624.27	1687.4	1623.65
M547T376			0.33819	1.99813	0.0288391	546.52205	375.9860						1944.84	2500.8	3267.13	1260.2	1252.47	1347.31	1669.91	1629.28	1628.94
M748T146			1.76919	2.34144	0.028894	747.60496	146.2370						43976.6	58086.5	79145.4	22978.3	25398.4	29015.2	25723.4	25943.7	23272.7
M607T490			0.321646	0.45041	0.0289663	607.04092	490.4590						505.139	1172.31	649.953	1874.63	1964.38	1328.29	1371.47	1425.61	1523.66
M371T99			0.674946	1.78792	0.0289732	371.22628	98.5580						8731.31	13088.7	12592.5	7367.45	5216.46	6663.39	9281.35	9418.21	9356.91
M630T460_1			0.333493	0.587186	0.0290867	629.81281	460.2730						1459.03	1627.31	1621.75	2942.85	3052.69	2022.51	2413.33	2412.61	2345.5
M1079T498_2			0.331123	0.397188	0.0290969	1078.88921	497.6725						338.257	1137.36	500.097	1750.1	1904.31	1319.85	1187.88	1283.67	1187.38
M956T31			0.273496	3.50586	0.029163	956.28111	31.0265						825.692	950.912	1592.73	382.427	240.857	337.774	548.515	519.006	518.933
M715T366			0.186775	0.718023	0.0291934	714.84840	365.8680						912.491	870.703	911.663	1363.46	1348.75	1040.95	1147.83	1129.04	1147.59
M820T453			0.335079	0.588071	0.0292686	820.36601	453.3450						1172.72	1880.95	1112.86	2666.83	2277.08	2141.17	1740.51	1681.75	1741.89
M216T306			0.731364	0.565546	0.0294184	216.09708	306.1980						7792.68	7721.78	4147.45	9755.71	12303.9	12706.6	8355.71	8358.64	8899.76
M842T503_6			0.256597	0.549894	0.0294574	841.89841	503.1080						994.974	669.071	999.311	1901.23	1686.53	1255.64	1406	1500.45	1412.83
M913T484_1			0.269904	0.574379	0.0294707	913.26168	484.2500						974.209	1075.48	739.754	1768.2	1832.36	1255.9	1391.08	1392.32	1296.63
M435T290			0.401275	0.463084	0.0295073	435.01214	290.2855						1060.55	2081.43	698.097	2549.43	2643.29	3099.68	2302.56	2301.94	2373.46
M343T162_2			0.330276	0.448394	0.0295191	343.04416	161.9380						1412.37	876.012	308.146	1880.87	1902.37	2007.49	1899.86	1972.67	1899.35
M454T378			0.112347	1.25092	0.0295658	454.15408	377.6110						972.071	991.996	1166.75	833.125	857.263	812.419	782.322	789.278	715.414
M602T429			0.200024	0.57217	0.029581	601.80046	429.4210						435.759	614.094	441.662	850.319	1043.33	713.12	626.189	633.737	633.714
M463T35_3			0.307144	2.67079	0.0297387	463.44808	34.7980						1422.68	1302.24	2305.22	678.419	599.708	605.266	786.042	732.357	724.275
M298T37			0.387244	1.34944	0.0299028	298.30932	36.9245						8285.84	8038.37	9341.07	7414.61	5725.06	5879.48	5180.42	4882.9	5158.52
M681T459			0.289156	0.565793	0.0299903	680.84086	459.4515						858.99	1281.74	830.854	1815.67	2022.19	1414.2	1204.13	1204.37	1174.91
M1192T174			0.422137	0.728666	0.0300527	1192.09064	173.8740						3335.69	4737.21	3557.55	5239.69	5304.41	5417.19	4580.67	4580.78	4498.89
M169T416			1.08028	1.39357	0.0301423	169.05749	416.1770						46492.4	54087.6	61015.7	42451.8	36084.4	37421.7	43351.3	42109	43354.7
M190T212			0.224638	0.720832	0.0302194	190.07016	212.4720						1280.11	1387.52	1044.73	1774.67	1513.35	1862.08	1516.78	1517.1	1557.15
M713T510_1			0.298828	0.559261	0.0302757	713.07256	510.1295						1175.13	1162.44	1099.94	2447.85	2173.77	1524.89	1939.68	1852.25	1938.31
M806T485_1			0.255937	0.443786	0.0303307	805.61756	485.2700						586.948	553.587	463.235	1480.96	1318.15	814.726	861.228	820.884	822.454
M160T66			0.553538	0.539059	0.0304502	160.05925	65.5990						4204.48	4007.09	2102.27	5210.6	6766.45	7156.01	4886.38	4383.37	4359.39
M588T366			0.207688	0.519124	0.030482	588.35139	365.6030						385.663	585.077	333.064	1017.79	691.773	801.979	655.941	639.654	639.612
M325T269			0.284544	0.426584	0.0305224	325.14038	268.7210						643.951	708.374	555.17	1823.27	985.274	1663.02	1114.17	1229.42	1108.56
M776T497_2			0.260914	0.535256	0.0305895	776.39442	497.2550						1151.99	602.743	640.123	1462.37	1704.44	1307.41	1133.29	1221.69	1221.02
M518T411_1			0.321683	0.611625	0.0306784	517.71657	411.1675						1501.72	1933.01	1113.22	2586.68	2137.43	2711.72	1925.5	1800.24	1799.29
M880T498			0.286801	0.523455	0.0307804	880.42596	498.2950						1007.2	814.787	1073.16	1693.97	2344.69	1492.17	1611.72	1705.63	1622.44
M297T47			0.597557	0.539634	0.0307838	297.08284	47.4560						5462.74	3904.22	2772.08	6224.08	8683.13	7587.73	7264.65	7383.26	7196.09
M578T217			0.197587	1.17289	0.0308788	578.12544	216.8430						3534.3	3322.99	3066.12	2728.47	2791.59	2940.55	2990.53	2458.79	2569.71
M322T393			0.154448	0.668081	0.030923	321.65406	392.9685						332.551	491.657	413.401	699.709	555.884	596.892	488.034	489.207	458.287
M1019T480_2			0.37571	0.489775	0.0311957	1018.97365	479.6910						1041.06	1743.37	986.176	2897.11	2874.82	1926.72	2337.68	2295.57	2297.37
M1004T195_1			0.408515	0.441259	0.0312246	1003.57371	194.8170						1157.41	1399.85	1664.92	2288.51	4115.32	3164.67	3183.5	3081.19	3137.86
M359T51			1.12887	4.34537	0.0312332	359.24534	51.4020						19665.9	10165.7	24268.6	6067.45	3513.93	2868.7	11110.4	3847.34	11191.4
M804T448_1			0.245598	0.622493	0.0313368	803.90654	448.4920						765.667	1129.27	663.3	1403.71	1475.74	1230.22	989.369	972.369	989.344
M77T264			0.383407	0.583565	0.0314031	77.01276	263.9210						1789.8	2411.63	1412.65	3775.62	3020.41	2824.28	2468.57	2349.18	2265.57
M208T47			0.373289	0.467363	0.031465	208.12954	46.9260						1913.82	913.479	1086.53	3202.71	3050.89	2120.67	1780.15	1833.54	1904.44
M521T501_2			0.25243	0.439886	0.031486	520.86123	500.9935						488.476	570.567	460.113	1027.81	1534.8	890.91	791.711	803.16	803.103
M202T201			0.210769	0.574476	0.0314928	202.06988	200.5660						415.78	636.712	688.283	1082.89	807.328	1139.98	753.77	737.627	763.85
M1066T504_6			0.256565	0.477518	0.0315337	1066.17535	503.8555						422.651	598.188	798.849	1444.57	1442.47	923.68	1035.6	1071.43	1072.74
M214T312			0.359568	0.76158	0.0315581	214.03780	311.9460						3465.34	4084.33	3036.54	4815.88	4328.96	4755.48	4253.66	4353.5	4252.01
M857T529_2			0.270987	0.396127	0.0315996	857.36892	528.9980						365.462	575.344	518.736	1332	1546.51	806.02	1190.89	1191.14	1210.2
M557T153			0.466809	0.50663	0.0316283	557.28466	153.0045						1576.93	3154.22	1243.27	3872.97	3788	4131.51	2894.57	2840.1	2839.77
M142T252			0.374232	0.642243	0.0320311	142.04893	251.8500						2007.24	2874.16	1651.62	3406.3	3215.62	3550.27	2933.49	2869.37	2867.32
M150T38			0.441788	1.3147	0.0320383	150.13455	38.1290						10895.4	12375.4	10056.3	9296.39	7680.66	8372.58	9251.58	9131.63	9248.6
M660T529_4			0.307045	0.416459	0.032353	659.82307	529.4210						411.399	772.168	773.291	2029.78	1527.92	1141.1	1353.52	1214.07	1215.32
M119T325			0.405903	0.593438	0.0323738	119.11693	324.9705						1357.41	2652.38	2157.67	3842.05	3477.78	3072.93	2096.84	1796.56	1825.23
M272T413			0.271697	0.644736	0.03239	272.13398	413.3250						1032.95	1536.62	991.947	1644.33	1885.26	1994.4	1445.4	1445.41	1556.87
M805T124			1.66413	0.557268	0.0325069	804.54845	124.3845						23351.5	31050.6	49889.3	67942.9	63084.7	56120	66352.4	66298.2	60870.4
M871T501			0.199999	0.637536	0.0325209	871.20499	500.9210						689.176	729.805	555.79	1030.62	1213.53	853.352	891.496	821.982	858.356
M895T460			0.217132	0.652351	0.0325303	894.92141	459.7225						1003.51	980.226	737.908	1310.64	1226.91	1634.51	1272.42	1274.07	1199.74
M596T236			0.268626	1.61503	0.0326118	596.29077	236.3910						1898.83	2491.82	2544.27	1238.45	1264.46	1791.07	1200.99	1179.34	1191.4
M994T503_8			0.291723	0.439673	0.0326302	994.34676	503.4450						512.654	598.365	1005.62	1721.85	1941	1151.27	1393.28	1743.06	1416.83
M342T136			0.486786	0.684504	0.0327638	342.33522	136.4365						3559.63	5381.31	3922.98	6660.09	5759.51	6373.46	4302.64	4062.36	4297.72
M353T356			0.297196	0.406364	0.033026	353.11875	355.7600						292.238	909.224	557.867	1155.87	1827.38	1346.2	985.03	865.092	993.365
M248T374			0.176842	0.649283	0.0331236	248.08669	373.6990						662.878	619.955	636.327	1093.87	770.277	1091.67	723.714	743.675	722.74
M352T36_3			0.45178	2.03528	0.0331316	352.35602	36.2960						5073.76	4265.07	5460.82	3805.26	1509.99	1956.33	2520.44	2337.98	2521.49
M714T217			0.376534	2.20989	0.0331945	714.36037	217.3060						2327.52	3207	3716.66	1617.81	1840.13	728.312	2035.15	1975.18	2001.79
M639T442_1			0.167145	0.734681	0.0332273	638.81869	441.8090						544.633	741.346	629.304	956.969	836.504	813.486	686.744	685.253	729.008
M1020T195			0.510555	0.319962	0.0332744	1019.60347	194.8500						2740.35	751.753	204.127	3292.88	4226.41	4032.79	3526.75	3357.03	3525.34
M221T76			0.449355	2.28957	0.0336376	221.10259	76.4405						3690.88	5731.94	3310.56	1817.55	1824.09	1919.83	1167.98	944.788	940.468
M805T90			2.79272	0.377709	0.0337642	804.54938	90.2535						32200.4	62127	58003.7	85667.1	152591	165046	95050.1	89303	91391.3
M461T444			0.313921	0.577505	0.0338475	461.26959	444.2905						1242.46	1522.63	1077.61	1901.16	2745.46	2007.35	1202.86	1202.75	1244.79
M77T263			0.534425	0.561644	0.0339272	77.03788	262.5630						4369.85	3858.09	2794.56	7875.27	6567.14	5183	5874.96	5717.16	5718.73
M816T445			0.234639	0.71231	0.0339853	816.38224	445.2950						1249.86	1355.56	1108.11	1700.26	1998.07	1515.04	1479.29	1558.26	1479.2
M524T35			0.326941	1.79512	0.0341643	524.47243	35.0260						2047.84	3368.15	2834.47	1523.78	1602.75	1469.51	1605.43	1470.97	1517.73
M185T324			0.430231	0.469082	0.0342354	185.10204	324.3090						2137.61	1232.47	2003.54	3634.04	4896.59	2924.94	3302.39	3374.85	3376.36
M648T37			2.11122	1.64388	0.0343185	647.64251	36.9195						155057	122463	110682	91463.2	83457.7	61227.9	82848.4	84599.8	84723.1
M341T120			1.88736	2.22847	0.0343391	341.30402	119.9865						50851.3	72639.8	89405.2	42325.9	24352.7	28856	30506.2	28365.2	29184.7
M374T447			0.76606	0.608372	0.0343557	374.09458	447.3350						8954.96	10177.8	5851.52	15283.1	14227.9	11556.6	11937.3	11865.7	12056.6
M388T99			1.36314	1.84312	0.0345183	388.25253	98.5990						41655	61936.9	40643.1	25285.4	25272.2	27698.4	26743.5	25599.2	25613.2
M436T424			0.398869	0.683711	0.0346449	436.04663	424.2975						2719.94	3631.09	2508.34	4083.33	4847.11	4027.33	3959.61	3953.29	3619.69
M416T312			0.190004	0.729047	0.0346731	416.07585	312.1130						839.775	968.295	647.677	1162.32	1132.43	1073.69	1023.11	1002.11	1005.05
M176T382			0.681845	0.65718	0.034712	176.12694	382.3290						7080.9	9815.96	6527.96	13382.3	10634.7	11627.4	9458.73	9838.92	9838.75
M1195T34			1.78293	2.12184	0.0348701	1194.81776	33.7860						45032.7	72381.1	79629.4	37444	26098.5	29321.8	27690.2	27690.4	28119.2
M714T457			0.293704	0.514424	0.0349173	714.30596	457.1570						760.902	987.753	1001.78	2031.49	2061.66	1253.48	1294.32	1372.62	1295.03
M1028T337			0.167242	0.818049	0.0350819	1027.50236	336.8750						1368.92	1361.34	1549.45	1608.92	1735.37	1887.32	1829.68	1806.81	1806.58
M638T187			0.416642	3.74972	0.0351019	637.51603	187.3415						1460.08	3335.07	3084.69	963.879	783.221	354.35	1048.79	1025.95	992.594
M83T77			1.28668	0.354992	0.0351048	83.05965	76.8540						8283.39	6769.09	14206	36845.2	26620.5	18954.4	15272.1	19491.3	19513
M351T362			0.283334	0.619146	0.0351066	350.92740	361.5110						895.094	1519.22	906.662	1910.03	1671.06	1782.7	1276.17	1221.53	1228.13
M172T212			0.339462	0.575638	0.035404	172.05944	212.3420						1920.04	1664.29	862.242	2312.86	2600.87	2810.86	2382.11	2544.72	2382.08
M1198T173			0.547498	0.464483	0.0354161	1198.08141	173.3680						2496.28	3859.6	1087.55	5496.96	4504.28	6023.97	3811.03	3621.49	3809.73
M701T217			0.345581	0.46832	0.0356197	701.16604	217.0350						1206.16	1384.47	332.424	2219.1	2226.54	1795.94	1822.25	1912.75	1915.62
M478T35_2			0.200295	1.80433	0.0356623	478.38965	35.0130						904.704	1363.7	929.563	540.32	580.98	651.084	857.624	858.073	913.156
M263T204_1			0.200704	0.67051	0.0359622	262.98041	204.2000						739.054	927.916	690.398	1223.38	977.096	1315.31	1103.65	1155.3	1096.3
M154T636			0.310446	1.57572	0.0360679	154.12164	635.6150						3558.46	3586.7	2599.32	2465.41	1851.03	1867.71	2940.42	2727.02	3595.16
M317T509			0.249156	0.549003	0.0362789	317.18113	508.7550						796.938	627.314	1154.52	1436.02	1896.62	1364.54	1204.37	1247.66	1248.56
M1142T484_2			0.332575	0.586195	0.03629	1141.82639	484.0460						1199.72	1846.97	1195.66	2878.94	2091.39	2266.78	1840.87	1800.35	1801.13
M1048T482			0.206591	0.694581	0.0363117	1047.52185	481.6920						952.051	1014.86	652.559	1364.23	1202.05	1205.01	1008.13	1001.67	980.332
M734T473_2			0.312682	0.52167	0.0363712	734.02954	472.6275						929.836	1372.05	623.904	1777	2235.8	1595.71	1268.19	1189.29	1267.96
M940T503_4			0.269512	0.390109	0.0363855	939.77165	503.0205						531.099	390.547	593.18	1506.39	1576.46	800.231	1195.05	1133.95	1190.75
M867T500_1			0.439639	0.566246	0.0364615	866.69635	500.4720						2803.48	2953.63	2204.8	5411.21	3461.37	5188.28	3496.27	3655.1	3493.24
M518T194			2.63124	0.674391	0.0366298	518.31962	194.2200						177191	138723	103630	209352	197591	215164	217880	210172	210283
M785T34_2			0.144694	1.77523	0.0370678	785.34844	34.3190						513.236	652.176	633.102	478.441	301.988	232.686	239.634	213.682	216.79
M312T70			0.906842	1.81713	0.0370834	312.32460	69.5020						14985.4	22842.7	24658.9	12361.2	11895.9	10130.7	8768.04	9005.66	8767.18
M1069T481_3			0.104912	0.80485	0.0370962	1069.27471	481.2935						569.656	495.33	634.81	731.305	666.743	713.894	862.724	861.777	840.295
M466T447			0.240559	0.678057	0.0371367	466.13053	447.3750						1157.11	1288.1	1054.51	2052.63	1584.76	1524	1563.55	1566.88	1408.09
M301T430			0.227292	1.33414	0.0371606	301.11370	429.6910						2935.87	2643.1	2761.93	2208.07	2369.38	1674.43	2390.96	2386.66	1995.33
M346T42			0.711131	0.698503	0.0373291	346.27323	41.9300						12487.5	12070.1	7939.45	16148	14608.6	15767.2	11132	11131.7	10739.7
M96T58			0.450026	0.457744	0.0373581	96.06736	57.6300						1126.23	2206.76	1665.91	4314.43	2522.81	4083.49	2115.56	2115.63	1799.71
M501T352			0.275031	0.556107	0.0374581	501.08150	351.8980						859.407	928.36	1236.17	2119.36	1349.6	1968.72	1518.87	1519.87	1472.02
M440T36_3			0.221011	1.47628	0.0374674	440.44207	35.6040						1749.6	2170.62	1638.63	1134.13	1471.73	1159.59	848.69	859.449	883.32
M629T460			0.441274	0.564582	0.0375453	629.31197	460.1565						2036.21	2856.47	2387.76	4788.29	4931.41	3175.59	3716.83	3716.2	3635.74
M304T378			0.391097	0.634099	0.0375454	304.10068	378.4700						2583.86	2862.95	1681.35	3299.69	4234.46	3707.25	2383.84	2552.15	2551.76
M290T250			0.36952	0.537059	0.0375633	290.16062	249.6565						1360.37	2042.17	1458.3	2807.69	2446.9	3796.26	2400.06	2399.32	2361.22
M660T529_3			0.261342	0.504132	0.0375645	659.74662	528.9865						517.207	771.193	738.497	1699.04	1320.72	1000.8	1358.99	1233.44	1362.09
M216T235			0.197854	0.683858	0.0378319	216.04875	234.6100						1089.48	867.122	967.339	1247.91	1342.8	1684.94	1326.12	1314.14	1326.11
M656T174			0.502927	0.734025	0.0378812	656.06680	174.2635						5223.22	6997.11	6519.39	8962.6	7476.39	9091.11	7233.14	7031.76	7092.89
M317T92			2.02447	0.584346	0.0380467	317.20988	92.4370						53604.8	70731.6	29521.1	87236.7	87323.1	88738.9	55696.3	57439.1	57443.8
M119T173			3.21674	0.699417	0.0382042	119.03429	172.9050						187262	260863	200626	313736	271681	342142	243637	255009	243685
M119T256			0.550188	0.54537	0.0383424	119.03412	255.6240						2565.54	4845.56	2900.69	5844.01	5537.39	7526.47	2983.67	2983.98	3046.76
M807T418			0.506387	0.512599	0.0383663	807.35911	417.6990						2661.29	3109.91	2226.74	4924.97	6692.6	3985.18	4038.09	3917.02	4038.7
M342T216			0.627918	6.57432	0.0386658	342.17590	216.4505						4450.86	8743.35	3693.51	791.956	986.415	790.372	1922.49	2457.53	1771.6
M403T400			0.611606	0.533276	0.0387091	403.08301	400.3755						3384.37	5617.39	2531.51	8414.35	6862.81	6350.04	5357.85	5262.42	5087.12
M906T34			0.371729	0.472162	0.0388368	906.25810	34.3215						1156.83	919.633	2176.48	3107.15	2344.01	3556.22	1768.26	1910.53	1769.07
M200T98			0.348462	0.370724	0.0388378	200.09105	98.0725						613.162	895.972	780.911	1310.59	2763.1	2103.53	533.515	1022.49	1040.28
M437T39			1.51331	0.651684	0.0389444	437.19124	39.3740						60122	35302.1	39013.1	65408	71002.3	69881.7	57702.6	59963.1	57605.4
M335T374_2			0.292731	0.628358	0.0391729	335.01677	373.5260						1322.16	1598.29	1177.8	2619.21	2094.6	1808.33	1680.62	1707.68	1680.33
M76T367			0.3057	1.40853	0.0392672	76.03862	367.0910						3719.98	4671.94	3589.23	2652.98	3187.2	2665.97	3501.4	3653.3	3503.21
M547T311			0.39209	2.35158	0.0393314	546.52229	311.2800						2351.84	2547.13	4153.78	1414.5	1177.17	1257.98	1386.08	1393.72	1393.75
M522T160_2			1.12932	0.507467	0.039511	522.25956	159.7450						15941.6	15149.8	9629.94	19267.2	28581.6	32395.5	25360.7	26816.9	27054
M863T441			0.208255	0.638772	0.0396807	863.10807	441.2200						515.57	839.845	670.578	1178.71	891.477	1101.51	688.312	671.145	671.157
M913T484_2			0.331136	0.689557	0.0396835	913.46100	484.2800						2001.01	2570.38	1942.14	3660.47	2877.57	2907.91	2444.04	2424.5	2369.7
M142T192			0.402596	0.577116	0.0398097	141.99787	192.0290						1823.45	2631.63	1698.2	4364.9	3110.31	3186.93	2097.32	1970.29	1967.94
M890T477			0.421035	0.577744	0.0399155	890.41176	477.2300						2461.8	2855.93	1305.84	4162.15	4013.83	3288.58	2447.82	2460.76	2701.28
M224T163			0.415881	0.620475	0.0400817	224.06537	162.7675						2529.89	3211.43	2035.37	3549.8	4933.99	4049.65	3581.93	3732.14	3720.03
M719T511_3			0.272562	0.505513	0.0404975	718.95627	511.0250						688.699	932.283	620.845	1255.68	1929.84	1249.24	1235.47	1235.28	1248.51
M780T529_1			0.31013	0.411912	0.040705	779.51653	529.2130						386.188	840.493	773.085	1950.77	1855.5	1048.57	1601.08	1521.06	1522.22
M264T58			0.317488	0.298742	0.0409561	264.10710	57.7085						672.916	390.824	292.022	1015.22	2157.52	1365.51	1389.38	1651.66	1664.19
M152T417			0.520049	1.29404	0.0410381	152.03074	416.7220						18245.4	17437.7	21503	15911	14972.7	13308.1	16790.5	16368.3	16794.7
M876T137			0.218278	0.511894	0.0410403	875.80843	137.0185						651.479	592.709	177.965	887.654	904.65	985.914	796.391	788.838	778.829
M591T434			0.194475	0.718986	0.0410522	591.21056	434.4495						909.427	963.811	781.55	1241.99	1403.46	1046.95	1021.1	1020.3	986.554
M549T149			0.255627	1.31766	0.0410604	549.48417	148.6850						3903.3	4161.41	4226.87	2761.72	2823.49	3743.1	3410.15	3203.72	3412.04
M859T459_1			0.323479	0.580646	0.0411621	858.90089	459.2795						1589.88	1472.22	1541.98	3325.76	2556.51	2046.97	2332.5	2332.9	2194.4
M1019T480_3			0.374746	0.529941	0.0412076	1019.11801	479.6110						1066.11	2148.63	992.458	2999.4	2350.17	2589.41	2696.47	2651.04	2695.73
M289T327			0.19517	1.24813	0.0412639	288.94239	326.5500						2488.82	2884.65	2507.29	1899.01	2313.85	2101.22	2186.48	2212.79	2225
M707T186			1.50294	3.48129	0.0414022	706.53550	185.7280						42928.2	18035.6	42465.1	11656.5	7951.25	10102.3	10184.2	10183.9	10445.8
M315T55			0.655137	0.461496	0.0415442	315.10753	54.9660						4293.89	4259.09	3249.07	5513.4	9781.27	10278.8	7156.05	6166.93	6122.66
M805T388			0.106955	0.928336	0.0416369	805.09024	388.0580						1103.5	1157.07	1073.82	1181.36	1181.67	1228.76	1253.78	1213.89	1214.84
M311T159			0.322034	2.03941	0.0418946	311.25741	158.7320						2556.76	2332.49	2890.68	2040.8	1167.76	606.233	1584.13	1582.26	1423.86
M618T38			1.33997	1.73442	0.0419888	617.59598	38.1320						57823.7	49594.4	35224.3	30806.1	25146.5	26289.7	24620.2	24854	24620.1
M296T374			0.29259	0.637119	0.0419978	296.02731	373.5400						1116.67	1681.82	1181.63	2442.52	1838.96	1965.57	1601.5	1601.68	1572.18
M1064T475			0.1636	0.692705	0.0420058	1063.52508	474.7130						604.17	630.175	600.99	709.319	1019.91	920.294	1049.35	1256.71	1046.76
M960T201			0.63507	4.79351	0.042013	960.47519	201.2500						4081.89	4046.76	8509.9	1427.03	966.091	1077.93	1426.71	1374.48	1375.61
M604T39			0.936715	2.00056	0.0422621	603.53123	38.7490						18915.8	18144.5	27593.9	8001.92	14794.4	9521.75	15060.5	15068.6	12738
M613T183			0.306386	2.75338	0.0422664	612.54007	183.1690						928.561	1874.91	1976.86	727.498	427.431	581.237	578.907	632.158	574.629
M438T366			0.604743	0.5197	0.042276	437.89426	366.0780						3250.62	5227.06	2502.94	8629.16	6559.77	5939.8	5433.71	5365.69	5366.91
M299T470			0.350827	0.566624	0.0422964	298.99153	470.4760						897.982	2075.66	1290.51	2392.33	2366.9	2766.3	1597.66	1597.53	1636.02
M1033T411			0.31373	0.558792	0.0426015	1033.42488	411.0125						977.643	1514.92	963.553	2457.81	2131.24	1595.92	1220.64	1186.18	1193.13
M367T231			0.402573	0.827151	0.0427672	367.05432	231.3715						6913.07	7348.83	5921.49	8191.21	7714.24	8495.64	7564.3	7889.71	7896.18
M94T174			1.1262	0.714165	0.0428649	94.03912	173.7020						28815.2	33850.1	24588.7	46065.3	35932.2	40178.7	32606.3	32605.6	34394.3
M246T294			0.295762	0.538716	0.0428781	246.07056	294.1215						1092.88	1159.15	997.278	1384.41	2339.17	2307.99	1458.24	1554.22	1552.99
M461T412			0.253652	0.59331	0.0428879	461.12669	411.8140						677.358	1193.69	592.275	1349.55	1337.72	1464.56	1033.65	1019.2	1017.35
M251T398			0.397592	0.450913	0.042962	251.11076	398.2830						658.035	1567.63	1460.04	3479.81	2677.54	2016.52	1585.64	1493.73	1585.83
M820T477_4			0.405703	0.678885	0.0432132	820.42672	476.8155						2390.27	3714.9	2638.55	4731.38	3905.08	4243.06	3482.88	3488.92	3358.97
M455T207			0.53025	0.462217	0.0432446	455.18725	207.2360						2805.87	3105.86	934.084	4899.74	6001.56	3909.51	3855.96	3815.77	3816.59
M724T388			0.135612	0.635258	0.0432917	723.58299	388.0330						428.133	282.697	375.965	636.166	618.232	456.394	522.285	500.05	521.947
M303T312			0.240365	0.85248	0.0433896	303.08087	311.9840						2570.35	2895.01	2449.56	3241.81	3086.54	2956.24	1607.71	1608.37	1463.93
M696T41_2			0.819812	0.554251	0.0434131	696.48298	40.5600						8695.25	6127.49	14236.4	19391.6	17737.1	15300.8	15172	15087.4	15151.9
M585T163			0.361581	0.472107	0.0434814	585.04942	162.7645						1747.34	1368.93	311.006	2519.7	2249.13	2490.68	2900.25	2858.19	2836.05
M1014T194			0.928671	0.546246	0.0435336	1013.65213	193.9670						14970.2	9719.66	5285.35	17271.6	19055.8	18547.6	18276.6	17755.3	18266.2
M138T443			0.351139	2.00769	0.0438008	138.05495	442.9535						2965.51	3865.66	2555.63	2030.13	813.212	1832.08	2542.96	2614.87	2616.45
M601T429			0.280078	0.569542	0.0438471	601.29933	429.4555						739.307	1306.62	702.192	1756.25	1732.2	1336.69	1091.62	1127.49	1127.43
M336T163			0.225343	0.432311	0.0439289	336.02615	163.1650						746.689	306.236	172.196	1069.42	865.976	898.488	1256.67	1190.16	1191.94
M581T38			0.388551	0.770764	0.0439622	581.23648	38.1320						5307.22	5189.33	4626.2	7479.19	6148.4	5992.87	5233.38	5527.6	5203.93
M741T63			0.641709	0.792835	0.0440756	740.51985	63.4545						15695.7	15928.5	18504.2	22892.5	21542.1	18792.2	18902.3	17901.4	18882
M273T296			0.459487	0.771542	0.0442779	273.01666	295.5210						8265.16	7715.05	7315.02	9503.58	9150.11	11539.4	8261.27	8261.75	8025
M348T116			0.395907	1.54619	0.0445137	348.30956	116.1915						5741.93	5651.13	5703.23	2491.93	3663.19	4901.95	1663.44	1748.64	1748.72
M260T402			0.269009	0.45564	0.0445247	260.12323	402.2560						749.695	710.017	562.469	998.245	1497.53	1942.34	1193.09	1183.25	1193.08
M494T365			0.222512	0.634614	0.0445272	493.86054	364.9950						720.827	987.474	577.913	1373.7	1173.5	1055.32	805.704	805.337	849.473
M599T172			0.544092	1.44373	0.0445498	599.31706	171.8320						12653.5	11980.7	15054	7057.35	10245.2	10187.5	11315.2	11852.1	11315.9
M228T234			0.257402	1.50871	0.0446185	228.13335	233.6510						2210.34	2940.37	2501.44	1335.2	1678.42	2058.38	1063.21	1040.29	1063.42
M518T376			0.143964	1.21589	0.0448554	518.27257	375.8825						1639.09	1922.27	1701.5	1320.17	1464.22	1544.01	1668.87	1705.89	1669.94
M104T54			0.439547	0.526743	0.0449181	104.06983	54.0250						2056.69	2974.21	880.265	3809.47	3543.22	3869.41	2517.37	2812.44	2787.22
M200T269			0.437258	0.621332	0.0450261	200.10195	269.0100						1812.56	3396.03	2921.31	4866.42	4476.89	3741.33	3546.96	3548.2	3538.81
M865T217			0.347397	0.533527	0.0450307	865.17703	217.3325						1658.95	1766.76	652.564	2826.86	2134.47	2682.65	2204.77	2124.41	2123.59
M1056T46			0.518289	2.33059	0.0451316	1055.83322	46.2720						3774.98	6810.06	5594.78	3302.77	1212.34	2427.27	2476.77	2625.25	2620.25
M668T366			0.277576	0.662422	0.0452885	667.85828	365.9300						994.038	1586.52	1286.14	2243.42	1846.7	1747.09	1455.79	1417.62	1422.32
M504T365			0.239528	0.518023	0.0453096	504.37086	365.4420						519.81	792.96	440.71	1399.53	1127.34	858.072	957.02	920.014	921.4
M505T495			0.352291	0.752339	0.0453955	505.00024	494.6345						2765.76	3642.1	3231.7	4791.83	3904.24	4116.73	3985.74	4118.46	3982.09
M225T470			0.505074	0.483482	0.0454135	225.01522	470.4110						2128.89	3233.88	1469.13	5367.41	5398.95	3364.28	2042.13	1975.43	2035.07
M593T442_2			0.243945	0.625004	0.045605	593.24924	441.8505						934.127	1066.07	958.638	1733.38	1824.05	1176.66	1349.96	1378.66	1349.85
M1056T411			0.249456	0.635417	0.0456081	1056.40798	411.1470						715.234	1034.73	1347.35	1784.14	1449.53	1640.8	1320.88	1230.73	1232.84
M382T36_1			0.27247	1.41689	0.0456719	382.31701	36.2540						3162.16	3588.21	2510.2	2225.67	2225.28	2084.88	1853.28	2208.46	2216.9
M222T126			0.717925	0.468918	0.0456839	222.00577	126.0795						7345.38	4598.45	1316.68	9546.27	9557.9	9174.78	7959.69	7933.47	7743.57
M226T348			0.184809	0.690776	0.0457996	225.98851	348.1075						932.655	803.293	734.918	1024.12	1140.56	1412.26	973.191	1014.37	951.762
M86T155			0.39993	0.402149	0.046004	86.00513	154.6090						954.508	1873.52	297.805	2041.48	2698.01	3033.34	2112.84	2113.24	2038.93
M832T141			0.558741	2.51066	0.0460546	832.04675	141.3570						5380.91	5794.65	7542.36	1216.22	1490.15	4749.01	2345.32	2899.19	2194.26
M317T60			1.14649	0.605307	0.0460716	317.21002	59.6640						14464.2	24289	14306.4	29870	32877	24910.5	27432.7	26032.3	26057.4
M1051T428			0.162269	0.661545	0.0460873	1051.43587	427.5800						416.262	589.068	381.267	595.922	766.219	733.858	850.954	829.644	770.671
M421T436			0.133993	0.75474	0.04613	421.02991	435.6590						723.021	576.669	579.923	898.245	726.902	865.264	685.525	758.047	683.149
M638T79			0.195988	1.56292	0.0463584	637.96565	78.7570						1078.73	1607.54	1202.05	758.52	876.56	852.775	1041.14	1038.8	1182.8
M225T34			0.318129	2.01752	0.0464143	225.22093	33.9830						1785.27	3167.42	2446.54	1098.41	1571.28	997.803	1251.77	1375.39	1253.61
M920T366			0.205453	0.626829	0.0465429	919.80494	365.9555						632.58	794.908	578.14	1263.34	1098.05	838.253	866.078	883.716	866.055
M129T393			0.465296	0.837824	0.0465685	129.06504	392.9600						8309.46	9886.06	8114.25	10063.9	10636	10702.5	10342.6	10349.9	11375.4
M267T200			0.448521	3.60583	0.046572	267.13182	199.9280						3919.67	1535.93	3653.23	1110.48	556.597	859.058	799.836	806.368	758.933
M640T478			0.304599	0.725498	0.0466344	640.31631	478.2325						1589.21	2376.74	2226.1	2978.07	2973.39	2583.43	2397.86	2450.69	2451.44
M710T509_3			0.905875	0.657906	0.0466966	710.07501	509.3035						14558.7	16931.1	13983.5	26047.1	25253.3	17817.9	24725.7	24209.6	24529.9
M413T162_2			0.182753	0.669651	0.0467428	413.08284	161.5045						954.209	592.311	1099.46	1294.5	1287.29	1369.5	1149.48	1205.54	1228.33
M308T475			0.349391	0.763539	0.0468708	308.09068	474.6930						4126.02	4003.67	4566.66	6203.44	5685.62	4739.23	5031.2	5031.28	4915.99
M395T229			0.271068	1.69477	0.0468826	395.04261	229.2715						1898.61	2011.18	2773.11	1645.16	1192.58	1105.51	3158.22	3225.4	3934.32
M853T192			1.66627	2.42105	0.0469361	852.53650	191.6870						33088.2	58282.5	63816.8	30209.6	12904.2	20985.5	18240.1	18169.4	19285.1
M739T376			0.201727	0.713082	0.047003	739.06906	375.8160						968.597	1020.02	631.739	1193.26	1269.04	1212.38	1155.07	1142.05	1125.08
M708T365_2			0.24372	0.550587	0.0470693	707.86425	365.4840						568.826	967.235	469.288	1413.97	1006.15	1222.08	834.37	816.23	816.208
M354T93			0.469712	0.477901	0.047149	354.11454	92.9930						2299.84	2671.61	774.609	3126.45	4654.02	4243.04	2240.88	2316.17	2238.37
M446T378			0.289389	0.59193	0.0471872	446.01003	378.4705						1202.52	1425.94	758.808	2153.83	2040.41	1528.18	1648.73	1623.83	1637.9
M598T427			0.217206	0.737051	0.0473398	598.14692	427.4405						987.751	1326.81	890.586	1432.72	1499.81	1416.08	1283.09	1216.05	1215.38
M420T366			0.222056	0.479737	0.0475955	420.38801	365.9140						463.501	572.636	340.193	1262.04	900.599	706.291	697.8	666.892	667.036
M430T366_1			0.371384	0.433072	0.0478457	429.96381	365.8430						754.211	1461.94	850.663	3199.51	1918	1964.02	1367.32	1327.46	1327.34
M468T478			0.254541	0.675093	0.0481092	468.02530	477.8210						1190.91	1447.55	880.372	1780.81	1912.33	1519.22	1529.36	1467.48	1530.81
M391T364			0.33418	0.472105	0.0481903	390.93366	363.8900						651.456	1258.97	966.445	2681.39	1542.74	1869.58	921.538	846.007	861.597
M296T280			0.533718	0.634546	0.0481929	296.21688	279.8520						4488.46	5589.1	3005.77	6560.71	7828.18	6229.52	6402.84	6262.63	6404.93
M467T398_2			0.307886	0.431276	0.0481952	467.18661	398.2210						412.4	1034.09	681.548	1638.8	2132.12	1163.36	1259.31	1197.64	1261.36
M885T500			0.507337	0.35186	0.0482353	885.02578	500.1160						1802.65	1753.71	812.887	4707.59	5330.71	2379.26	4577.9	4320.13	4593.89
M282T134			0.92632	0.625962	0.0482388	282.11840	134.3815						14139.2	16115	8256.98	18165.5	22906.2	20451.5	15673.8	14980.8	15704
M297T297			0.208616	1.72322	0.0482838	297.00052	297.0165						1470.73	1050.43	1245.31	884.941	857.405	443.364	924.779	1005.02	875.103
M534T406			0.218418	0.607931	0.0483022	534.06778	405.7610						503.402	906.093	482.691	1126	991.955	994.548	958.613	915.12	912.075
M496T489			0.282286	0.244028	0.048442	495.71910	488.6065						79.3654	350.381	418.192	860.335	1746.66	867.771	907.202	940.924	941.037
M614T397			0.125249	0.845707	0.0487677	614.26991	397.2275						599.266	728.384	624.182	796.357	767.931	743.641	685.97	665.148	685.98
M476T373			0.192795	0.551381	0.0491011	476.47999	372.9720						557.479	472.862	486.78	1206.77	762.879	781.847	751.256	751.382	675.892
M213T329			0.177775	1.34689	0.0491095	213.07372	328.5355						1573.28	1359.73	1175.7	928.519	1012.29	1109.71	1188.5	1187.85	1262.15
M484T321			0.185476	0.687879	0.0491283	484.19978	320.9030						536.327	787.908	704.094	1046.61	1080.34	821.72	759.112	753.785	753.771
M550T475			0.312767	0.7324	0.0491627	550.12513	474.8320						2722.49	2770.76	2768.9	4459.04	3560.93	3260.95	4851.02	5952.78	4861.63
M866T459			0.22143	0.613158	0.0491999	866.38992	459.0530						705.769	873.57	678.217	1402.01	1369.39	910.455	1134.25	1148.9	1149.01
M86T175			0.698005	0.684689	0.0492279	86.07057	175.4760						9052.24	12171.3	8205.65	12637.3	14009.5	16335	11791.3	12083.8	12083.6
M1064T504_4			0.1148	0.867379	0.0492364	1064.24259	503.8785						684.955	779.058	769.608	890.351	881.603	803.184	686.057	641.625	639.97
M82T174			0.30768	0.53091	0.0492741	82.03898	174.0460						1301.48	651.906	1982.22	2769.77	2411.33	2231.85	1497.9	1509.54	1786.54
M799T147			1.33247	1.57886	0.049317	798.53840	147.4860						47491.6	72568	55172.1	40831.7	35884.4	34270.2	38511	38895.4	38512.3
M761T93			11.141	0.485629	0.0494759	760.58508	92.5660						694777	1.12729e+06	1.93289e+06	2.47863e+06	3.15288e+06	2.10064e+06	2.90222e+06	2.90064e+06	3.26714e+06
M317T119			1.22659	0.596352	0.0495232	317.21007	119.2915						23736.4	24887.1	14493.7	27817	41050.9	36971	22858.4	24685.2	24692
M242T93			0.699194	0.477714	0.0496002	242.08744	92.7670						5287.85	5998.19	1383.42	7184.08	9803.52	9533.39	4876.33	5059.22	4883.1
M421T401			0.259494	0.722378	0.0496109	420.99621	400.7080						1730.54	1888.91	1486.5	1976.37	2418	2673.87	2162.99	2086.91	2164.25
M820T477_1			0.374078	0.665684	0.0497936	819.67540	476.7785						2104.26	3118.2	2095.73	4170.57	3199.97	3622.97	3140.29	3042.32	3041.25
M245T365_2			0.23985	1.52243	0.0499615	245.13410	365.2025						2309.49	1562.2	2223.18	1258.73	1505.07	1239.58	2234.17	2233.93	2128.73
M922T366			0.215438	0.562002	0.0500003	921.77144	365.6300						605.555	717.561	471.709	1367.91	892.006	933.713	914.053	908.578	917.111
M692T459			0.248308	0.56757	0.0500852	691.83246	459.4515						932.599	830.969	803.881	1684.13	1790.87	1048.58	1178.95	1180.4	1127.9
M83T388			0.296669	0.709161	0.0501078	83.04837	387.6030						1710.01	2214.8	1963.11	3249.59	2405.92	2647.14	1880.28	1881.84	1782.86
M571T262			0.296679	0.815712	0.0501168	571.16005	262.2675						2839.11	3508.15	2901.96	4043.74	3630.4	3664.7	3333.44	3308.16	3308.1
M307T36			0.228203	1.89521	0.0501525	307.29685	35.5890						1040.77	1454.41	1503.98	1049.1	547.901	513.133	1057	853.651	904.161
M490T163			0.242162	0.594576	0.05022	490.25267	163.2215						1279.46	633.794	1004.45	1608.84	1906.4	1391.97	1045.84	972.632	1051.43
M402T296			0.173422	0.872254	0.0502818	402.04761	295.7305						1747.62	1826.29	1622.44	1853.28	2014.58	2089.53	1798.6	1890.35	1889.96
M257T201			0.333196	0.69233	0.05029	257.09861	201.2215						3081.85	2252.8	2185.36	3690.86	4067.11	3103.91	2247.81	2877.18	2864.14
M475T401			0.212946	0.67167	0.0502929	475.14182	400.9395						782.984	1025.29	561.967	1154.02	1252.32	1122.54	1254.87	1203.43	1199.87
M527T162			0.407534	0.510834	0.0505681	527.09132	162.4300						2250.59	2164.26	517.377	3152.97	3128.13	3374.16	3429.44	3429.77	3384.24
M1161T500_2			0.244963	0.517457	0.0505718	1161.26907	500.3925						619.451	808.966	459.2	1360.07	1441.95	845.858	1158.29	1158.54	1109.78
M709T217			0.376443	0.458605	0.0506278	709.15454	216.6570						1336.33	1834.8	252.309	2734.53	2253.81	2476.54	2198.45	2234.6	2198.39
M794T483			0.417219	0.587329	0.0506855	794.02846	483.0495						2161.7	3194.84	1332.66	4104.21	3490.97	3794	2949.88	2899.69	2949.47
M520T366			0.394483	0.530522	0.0506878	519.89723	365.9815						1335.33	2272.31	1330.41	3948.87	2728.99	2630.05	2205.94	2180.77	2180.78
M1050T484_1			0.240346	0.623323	0.0506905	1049.98583	484.4365						673.621	1145.86	617.7	1381.07	1341.87	1187.05	865.728	919.83	864.551
M826T200			0.749081	3.07137	0.0507192	826.48583	199.9400						5073.85	9412.49	12628.5	3172.3	2388.04	3267.91	3225.12	3362.44	3232.14
M414T366_2			0.510062	0.460371	0.0507788	413.93291	366.0140						1539.56	3218.73	1507.87	5892.1	4012.2	3706.85	2862.75	2817.27	2863.53
M578T195			1.47398	3.54157	0.0508168	577.51707	194.6930						16974.5	36992.1	45236.6	12744.8	8949.47	6316.8	10147.1	10144.8	9900.63
M628T75			1.73286	2.23278	0.0508335	627.53258	75.3800						73676.4	39774.5	59719.9	13960.6	29916.2	33681.6	31188.6	33084.8	31033.4
M904T123			0.632424	1.60814	0.0508524	903.60088	123.0530						9072.27	14147.8	13908.2	8306.71	7772.76	7008.26	6227.9	6207.83	5611.39
M751T188			0.788638	3.44684	0.0508915	750.51376	187.7520						6646.42	8787.66	14600.2	940.201	3622.22	4151.17	3815.7	4038.83	4037.76
M254T163			0.250629	0.548321	0.0509193	254.06821	162.7705						713.868	960.066	743.735	1018.18	1643.11	1747.93	992.837	984.826	918.795
M418T320			0.212508	0.787687	0.0509205	418.15569	319.8270						1230.85	1570.58	1153.1	1648.44	1687.56	1684.43	1546.24	1568.73	1545.86
M816T446			0.212019	0.672264	0.0509443	815.88649	446.1460						710.408	1003.65	725.678	1329.88	1304.24	995.008	1001.53	1001.45	1019.14
M156T243			0.302285	0.655372	0.0511498	156.10053	242.5840						1287.46	2002.43	1520.99	2574.68	2014.15	2751.85	1391.37	1429.96	1389.86
M721T149			1.33942	1.49764	0.0511681	720.55164	149.4010						59972.4	66873.3	83230.2	55386.6	38488.8	46395.8	48346.3	48351.9	47837.3
M162T63			0.748086	0.519201	0.0512787	162.07484	62.5540						5352.6	8047.46	3857.42	9215.01	14043	9980.54	10050.1	10054.6	9618.38
M291T390			0.27311	0.605316	0.0513148	291.00730	389.6350						1388.78	1386.78	875.248	2159.65	1554.63	2316.96	1330.79	1329.96	1352.18
M443T401			0.150795	0.702632	0.0513449	442.97797	401.0180						373.198	563.092	382.034	679.817	601.368	595.081	565.479	542.357	565.419
M948T399			0.28667	2.97916	0.0513995	948.32885	399.2510						1032.6	1182.82	2069.04	580.336	618.319	239.492	661.325	641.799	642.508
M836T366			0.213067	0.66922	0.0514489	835.82194	365.8000						684.394	997.376	728.273	1406.79	1141.44	1053.04	886.58	882.094	886.599
M1200T34			0.356985	1.87436	0.0515733	1199.77081	34.3290						2978.65	4510.08	2792.63	1634.34	2241.94	1608.99	2037.01	2145.83	2145.5
M935T34			0.502928	1.47598	0.0515754	934.63677	34.4160						10717.6	12113.6	8656.63	8539.6	6346.47	6447.45	6890.3	7377.73	7376.6
M600T118			1.62916	2.22555	0.0515756	599.50152	117.8730						51801.7	42992.7	78250.3	16652.3	30048.5	31053.1	25536.7	24939.6	24946.2
M844T217			0.221267	0.698414	0.051587	843.69562	216.6710						684.514	1187.5	982.397	1299.25	1379.41	1408.33	1311.73	1282.36	1282.45
M315T454			1.10887	0.600575	0.0516832	315.05805	454.1970						14461.5	22566.1	12559.5	32371.6	26601.8	23592.5	22163.9	21815.7	22159
M519T427			0.224827	0.58876	0.0518077	518.70768	427.4750						599.976	878.833	644.604	1418.42	893.988	1294.17	888.75	903.216	903.265
M335T163			1.12114	0.616304	0.0518488	335.22054	163.1455						15481.2	24809	16842.4	24844.2	35726.5	32131.2	21312.8	22475	22462.2
M884T503_12			0.489206	0.621172	0.0520578	884.46627	502.7155						3579.59	4193.42	4253.81	7271.7	7368.79	4721	6363.77	6377.81	6157.28
M857T529_1			0.243044	0.398601	0.0521009	857.26560	528.9700						398.055	430.821	441.514	1316.73	1273.6	596.792	960.399	929.875	931.79
M390T411			0.315661	0.626709	0.0521245	390.18336	410.8670						940.451	1947.02	1619.9	2194.77	2335.71	2661.64	1125.48	1334.19	1330.08
M245T304			0.355607	0.572568	0.0522439	245.12354	304.1880						2170.84	1513.8	2185.22	2487.1	4128.21	3636.51	2296.69	2250.7	2296.86
M967T478			0.199663	0.657573	0.052247	967.43685	477.8450						644.037	836.223	688.135	1222.98	1225.04	849.554	1018.68	1095.09	1011.59
M460T375			0.112996	1.31871	0.0523044	460.00306	374.5420						789.255	824.531	912.712	759.157	619.664	537.07	975.764	975.474	955.313
M93T526			0.10366	1.54451	0.0524166	93.04382	525.8965						388.956	446.777	423.475	327.898	168.849	318.53	698.948	917.742	716.028
M547T162			0.22657	0.425406	0.0524417	547.08907	162.1450						543.486	160.684	777.14	1018.67	972.776	1490.67	978.804	1051.71	1054.71
M259T34			0.967179	1.83701	0.0525006	259.16839	34.3730						20293.7	32269	23300.8	16654.3	9421.62	15221.4	14999.6	14681.3	14997.8
M336T366			0.24752	0.386446	0.0525677	336.40567	365.9715						322.655	560.318	303.275	1417.08	677.692	974.863	672.756	677.379	672.76
M230T540			0.568689	0.58516	0.0526772	230.18529	539.8000						3739.71	5657.76	3474.69	6306.03	9081.49	6610.17	6285.56	6542.94	6534.73
M631T388			0.172615	0.824355	0.0527696	631.04816	388.3105						1378.08	1450.87	1348.84	1521.34	1665.26	1881.35	1766.57	1404.88	1732.89
M291T163			0.278261	0.72683	0.0527913	291.19405	162.5730						1902.6	2332.77	1868.35	2579.44	2544.1	3274.18	1441.48	1584.54	1589.08
M430T289			0.450246	0.484026	0.0528915	430.05663	289.4275						1569.36	3000.03	894.58	3253.2	3598.26	4437.11	3183.13	3158.03	3146.81
M332T429_1			0.288249	1.66587	0.0531798	332.13027	428.7595						2802.29	1774.63	2657.7	1146.12	1608.13	1588.61	1730.2	1510.61	1507.92
M978T31			0.334637	2.97066	0.0532648	978.26628	30.5600						1087.74	2605.44	2053.59	820.193	347.288	767.027	803.802	777.51	777.613
M90T59			0.292214	0.609451	0.0533719	90.05436	59.0630						1128.14	1704.1	1105.99	2111.11	1760.59	2590.22	2471.35	2301.15	2471.49
M473T366			0.230085	0.581857	0.0534494	473.36991	365.7855						583.011	971.436	437.41	1251.73	999.174	1172.38	836.294	805.882	837.26
M175T449			2.18851	1.49119	0.053461	175.11846	448.5420						193031	140210	135066	105559	111240	97249.9	141220	144442	148365
M419T416			0.310701	0.632638	0.0535111	419.18697	415.9970						1369.32	2033.48	1542.36	2565.18	2121.59	3129.95	1573.73	1569.96	1569.96
M626T39_1			0.900433	1.38319	0.0535179	625.51710	39.3695						39549.3	37969.9	51440.9	28917.9	31725.5	32590.7	34118	34109.5	34536.9
M510T38_1			0.294667	0.884443	0.0535432	509.50210	38.1340						7114.94	6643.38	6505.4	7951.61	7103.24	7856.42	8097.44	8510.04	8549.33
M552T174			0.546894	0.719341	0.0536302	552.05810	174.4580						5119.08	7396.16	7301.3	10367.5	8523.13	8657.61	7232.3	7230.19	7080.22
M266T366			0.810256	0.506115	0.0536829	265.95881	366.1590						4910.87	9591.6	4036.74	15011.7	11084.3	10534.4	9019.44	8971.03	8864.81
M337T264			0.328864	0.642692	0.0537088	337.14123	263.5620						3033.03	1733.56	2203.01	4185.81	3255.31	3403.27	3533.6	3535.8	3468.16
M691T216_2			0.277791	0.432465	0.0537703	691.18275	216.4760						596.599	943.001	162.337	1625.34	1174.86	1135.23	1031.54	1001.3	1032.18
M705T151			0.192363	1.48024	0.0540527	705.31926	151.1825						1233.35	1735.16	1548.22	806.861	1096.54	1147.95	1009.12	1009.71	903.451
M287T338			0.172453	1.40664	0.0540884	287.12442	337.8165						1375.77	1034.57	1048.67	842.202	898.251	718.604	923.537	893.839	925.824
M797T483_4			0.235547	0.679177	0.0541792	797.37113	483.4270						1333.62	1096.32	855.178	1422.22	1868.3	1546.4	1705.6	1705.88	1755.84
M328T69			0.589514	2.61335	0.0541945	328.31965	69.3100						3777.6	8569.33	7067.04	3321.33	2240.5	1866.92	1200.65	790.984	800.406
M254T329			0.344078	0.483983	0.0542395	254.05274	328.6930						1802.17	817.704	872.415	1776.68	2900.41	2538.64	1957.06	1957.08	2022.2
M224T38			0.944061	0.738652	0.0542589	224.20033	38.1460						33562.8	23027.3	28868.4	39926.8	41440.2	34328.1	31380.4	30501	30504
M1019T480_1			0.336953	0.530993	0.05427	1018.82999	479.5280						803.62	1845.55	731.952	2213.11	2196.05	1958.38	1551.99	1525.98	1552.03
M506T374_1			0.379751	0.581976	0.0543812	506.03034	373.6650						1703.79	2531.91	1257.23	3684.22	3158.18	2596.02	2577.12	2556.92	2580.67
M238T39			0.70803	0.746681	0.054393	238.21612	38.7490						16678.2	13793.4	14500.9	17718.5	23318.4	19192.9	16858.7	17109.3	16861.8
M724T493_3			0.280161	0.524901	0.0545567	724.17288	493.4100						736.287	1062.51	786.369	2179.51	1308.96	1436.58	1507.31	1438.08	1437.23
M246T82			0.809322	0.309261	0.0546884	246.06008	81.9170						5201.42	2308.72	2183.07	5561.6	13773.5	12008.1	2813.66	3510.62	3088.93
M325T439			0.259723	0.769417	0.0547362	325.04291	438.7190						1892.57	2201.62	1486.3	2427.45	2398.89	2426.54	2180.34	2065.9	2155.23
M382T178			0.541904	0.464714	0.0547809	382.29386	177.6525						4340.85	2867.37	995.236	5880.48	4742.36	7029.86	4585.69	4559.5	4541.22
M229T373			0.218981	0.792084	0.0548219	229.11515	372.5920						1501.45	1782.52	1696.82	2368.08	1908.43	2011.69	1573.59	1618.44	1583.9
M698T35			1.37548	1.54644	0.0550059	698.49769	34.6825						46955.1	73541.5	69934.6	41424.5	42058.2	39658.9	61157.5	60719	61157.4
M226T367			0.484735	0.595965	0.0550821	225.96656	366.6165						2632.14	4373.69	2101.25	5637.51	5183.62	4460.1	3901.51	3846.92	3847.37
M509T374			0.351236	0.665559	0.0552322	509.01768	374.3200						2093.14	2797.89	1711.13	3830.96	3018.94	3069.83	2741.9	2720.15	2723.14
M210T218			1.03953	3.52938	0.0552558	210.13274	217.6135						13134.7	14934.1	23867.2	11354.5	1970.82	1389.99	17976.6	17977.4	18195
M296T83			0.739709	0.621009	0.0553744	296.13467	83.4050						8565.3	10217.7	6331.7	11308.8	16459.2	12673.8	10478.9	10475.4	10083.4
M191T52			0.503228	0.441604	0.0553991	191.08113	52.2050						3090.99	1101.54	3306.66	7377.09	4098.98	5505.65	4048.46	4049.84	3859.8
M281T222_1			0.285416	0.658481	0.0556797	281.01914	221.7930						843.723	1704.97	1357.14	1994.24	2028.9	1908.46	1570.26	1569.79	1608.86
M120T174			1.00437	0.705956	0.0557774	120.01819	173.5850						18244.3	26631.9	17214.6	29554.1	27069.2	31329.5	24280.8	24690	24474.6
M282T322			1.26255	0.727038	0.0558278	282.11880	321.8045						36625.1	46035.6	29707.7	51869.1	47345.6	55341.8	40830.4	40096.7	40837.1
M511T162			0.373316	0.533691	0.0558281	511.12071	161.8850						1713.06	2228.46	664.047	2878.43	2526.6	3224.62	2276.17	2125.46	2270.92
M647T473			0.252925	0.537512	0.0559001	646.55104	472.9740						609.983	1030.01	374.777	1215.4	1438.62	1094.31	864.925	898.62	863.782
M683T216_1			0.356052	0.426285	0.0560993	682.69274	216.3950						979.736	1596.02	107.116	2359.18	1935.39	1999.03	1731.09	1697.57	1730.67
M529T191_2			0.343107	0.477161	0.0561062	528.82055	191.4070						1682.15	1075.65	565.225	1706.57	2467.04	2790.55	1606.07	1530.66	1532.57
M340T492			0.848466	1.94522	0.0561667	340.02693	492.0790						19007.3	13409.1	20220.5	4259.76	10667.5	12132.3	10528.3	9603.22	9388.9
M713T511_3			0.266934	0.598736	0.0562152	712.78884	510.5110						1161.34	1122.96	1111.39	2212.88	2135.23	1323.32	1937.55	1886.89	1888.35
M343T31			0.121271	0.765279	0.0562417	343.12995	31.1625						528.166	441.887	380.929	530.203	610.105	625.039	457.512	457.539	434.972
M268T365_2			0.204479	0.670251	0.0563286	268.16220	365.3470						553.93	891.348	871.332	1231.14	968.966	1256.22	774.757	756.814	757.157
M805T430			0.222048	0.675663	0.0563635	805.33287	430.0630						646.476	1151.46	942.375	1231.15	1333.75	1490.84	1035.16	1073.22	1076.24
M530T348			0.211907	0.834249	0.056374	530.06309	348.2345						2559.28	2360.29	2554.71	2652.97	3066.15	3240.17	2897	2863.71	2863.72
M825T477_1			0.161511	0.775044	0.0564463	825.17182	476.8155						1114.84	1012.25	1225.59	1534.83	1231.82	1559.15	1371.97	1371.99	1214.53
M694T400			0.352034	0.65927	0.056458	694.35012	400.2025						2162.62	2709.18	1633.74	3755.73	3340.06	2772.01	2663.27	2590.57	2607
M1176T475			0.252443	0.570984	0.056477	1175.52276	474.7130						598.708	1103.08	595.637	1383.08	1552.44	1088.1	1011.86	958.619	1012.85
M1093T477_2			0.476855	0.642232	0.0565247	1092.89997	476.6055						2890.85	4883.32	2691.38	5744.43	5027.24	5523.9	4347.57	4398.43	4346.75
M715T529_4			0.360627	0.474155	0.0567489	714.80692	529.2995						632.996	1465.18	1409.74	2755.19	2982.66	1660.4	2539.27	2539.28	2552.98
M578T366			0.273158	0.492714	0.0569058	577.93860	366.0130						568.168	1018.29	498.609	1837.69	1150.74	1243.37	741.839	744.946	760.377
M332T366			0.853626	0.531399	0.0569511	331.93043	366.3070						6651.37	11557	4466.07	16840.6	13717	12111.8	10884.1	10760.2	10761
M566T189			0.990222	1.75916	0.0571145	566.31946	188.8590						28246.8	31599.3	18510.1	11963.7	17667.6	14910.4	19952	18088.2	18174.8
M515T366			0.245592	0.57901	0.0572269	515.35834	365.8430						743.239	1024.01	607.912	1697.31	1326.11	1078.68	1135.01	1052.06	1135.96
M240T283			0.243101	1.67593	0.0573181	240.00181	282.5920						1685.35	1682.55	2391.26	814.944	1218.61	1402.84	1441.01	1488.84	1513.79
M838T511_2			0.341039	0.499629	0.0573506	838.28021	510.7810						1110.05	1573.77	741.477	2940.12	2213.87	1701.69	1905	1967.06	1966.94
M486T424			0.217238	0.612762	0.0573846	486.08374	423.7310						544.717	920.437	485.951	1107.7	1162.13	914.287	693.027	693.045	681.731
M127T234			0.302242	1.36285	0.0574339	127.09672	233.9415						5379.15	4412.64	4670.6	3903.63	2756.88	3951.35	4220.79	4220.53	4316.07
M680T392			0.142292	0.712421	0.0575016	680.30795	392.0750						557.155	554.157	385.744	678.178	625.276	797.91	515.369	515.066	485.645
M496T366			0.377419	0.437952	0.0575488	495.93570	366.0130						895.017	1624.57	783.22	3435.05	1936.32	2170.1	1663.55	1632.92	1663.02
M846T503_6			0.273467	0.504445	0.0576652	846.29978	503.1010						709.659	841.705	911.393	1727.02	2089.7	1065.4	1167.62	1134.14	1240.13
M213T287			0.249396	0.634108	0.0577747	213.01518	287.0670						595.9	1249	854.548	1454.82	1485.91	1316.34	1244.03	1225.77	1221.67
M287T38			0.349816	1.38279	0.0578606	287.30408	38.1295						6245.2	4585.14	6161.97	3720.57	4569.08	3998.8	5069.12	5069.71	4864.45
M219T410			0.192427	0.790161	0.0579247	219.04668	410.3720						1172.8	1444.19	1291.73	1443.83	1710.15	1792.75	2055.01	1869.46	1877.29
M539T161			0.184249	0.730887	0.0579405	539.01799	161.1400						605.367	918.091	834.698	1129.44	960.11	1136.88	937.793	935.946	888.647
M1143T483_1			0.256071	0.560533	0.0579891	1142.57470	483.4945						705.414	1087	530.687	1526.14	1559.84	1058.48	831.806	909.956	831.39
M229T228			0.437817	1.52779	0.0581992	229.11733	228.2900						5782.98	8600.52	6636.12	4468.47	3978.91	5310.85	4102.96	4102.88	4145.47
M431T35_1			0.593305	1.75938	0.0582344	431.17709	35.0195						8244.13	12957	9534.32	6465.97	4003.64	6999.9	6606.26	6764.92	6759.54
M918T484_3			0.268806	0.531338	0.0583667	918.45726	484.4860						1044.42	803.333	877.106	2018.1	1993.6	1116.59	1493.35	1633.32	1495.7
M365T236			0.260075	0.651675	0.0584234	365.13356	236.4810						1822.51	1282.51	1603.8	2888.99	1924.84	2411.88	1719.8	1665.33	1718.3
M531T468			0.330314	0.471963	0.0586366	531.05026	467.6655						777.893	1472.67	516.925	2216.74	2234.64	1412.39	1817.45	1537.84	1814.71
M760T465_1			0.474477	0.610581	0.058653	759.84080	464.6910						2223.72	4392.36	2348.5	5169.77	4967.86	4544.42	3654.98	3583.33	3652.96
M626T366			0.322325	0.522831	0.0587756	625.86147	365.8865						1198.1	1504.6	742	2860.45	1823.8	1904.29	1646.96	1648.84	1599.43
M1142T484_4			0.26302	0.63087	0.0587839	1142.32498	483.8160						1221.76	1356.47	854.272	2170.99	1815.22	1454.69	1261.94	1235.57	1261.95
M131T283			0.229236	1.57969	0.0587889	130.93181	283.2970						1939.96	1382.88	2268.26	1109.48	1196.31	1233.57	1908.97	2211.46	1930.27
M349T59			0.408534	0.387251	0.0588143	349.23574	58.6015						2233.88	553.019	490.819	2182.96	3291.69	2989.4	2106.15	2000.44	1998.71
M1044T194			0.493002	0.37336	0.0589632	1043.60195	193.5050						2838.89	1169.71	299.04	2927.86	4800.35	3809.28	3486.51	3473.26	3649.32
M378T383			0.071661	1.22647	0.0590007	378.14916	382.8020						459.648	475.739	485.494	405.399	430.441	322.676	504.226	535.426	503.391
M232T91			0.257883	1.64701	0.0590438	232.22594	91.2640						1955.66	2766.73	1966.14	1717.15	1028.06	1315.81	1487.53	1581.52	1577.24
M362T378			0.182566	0.776981	0.0590973	362.02729	378.2010						1063.35	1153.61	877.699	1475.37	1301.72	1205.83	1249.74	1249.47	1215.86
M255T235			0.196538	0.780694	0.0592694	255.05830	234.9185						1695.31	1473.3	1402.62	1878.31	1757.94	2219.09	1632.9	1588.19	1633.03
M513T295			0.197998	0.683613	0.0592969	513.04714	294.7250						632.185	930.423	599.419	1189.59	1030.26	942.806	810.91	771.098	811.687
M481T336			0.184241	1.42903	0.0593458	480.68199	336.4850						1640.82	1208.11	1795.84	1053.18	1058.6	1138.51	1062.96	1043.92	1043.98
M500T366			0.340897	0.615687	0.0595381	499.89431	366.3695						1365.58	2273.78	1271.56	3107.58	2489.56	2379.18	2217.66	2227.29	2227.3
M603T185			0.419007	1.86637	0.0595453	603.28946	185.0200						2878.11	4796.26	5101.77	2694.27	1697.06	2454.12	2801.17	3139.42	2801.37
M523T159			0.656365	0.500186	0.0597594	523.26266	158.7050						3990.51	5936.76	3720.56	5898.16	10588.7	10798.6	6816.47	6739.03	7286.22
M429T437			0.170152	0.660551	0.0598245	429.02742	436.8855						389.422	647.19	446.694	817.545	632.285	795.731	685.983	655.276	653.177
M436T453			0.322751	0.766345	0.059842	436.14108	452.9070						2784.81	3518.64	2821.33	4327.18	3453.03	4126.68	3109.24	3068.57	3108.64
M244T491			0.70454	3.05569	0.0599317	244.03910	491.2920						10116.4	4028.52	10619.4	2810.48	3092.57	2201.31	6460.78	7124.59	6290.34
M1080T449_1			0.317667	0.498604	0.0599746	1079.53543	448.5880						1009.56	1356.78	529.657	1962.29	2417.75	1428.19	1316.07	1291.34	1315.48
M715T529_3			0.374116	0.522396	0.0600033	714.72419	528.9510						826.965	1773.51	1743.08	3459.98	2791.21	2063.5	2365.15	2320.62	2321.33
M600T39			1.04832	1.27261	0.060022	599.50127	39.3695						59890.5	77900.8	63481.9	53112.2	51711.3	53333.7	52581.4	52966.5	52580.7
M653T436			0.444856	0.65003	0.0600587	653.15043	436.2575						4637.4	3636.95	2543.71	6151.36	5795.79	4695.23	5643.61	5483.65	5643.67
M140T304			0.235203	0.586247	0.0600677	140.08061	303.5740						861.819	945.945	734.853	1025.33	1533.44	1778.34	1295.32	1259.55	1294.28
M264T373			0.174655	1.5165	0.0601068	264.01190	372.8795						992.966	1428.34	999.254	679.017	761.679	814.873	702.426	730.335	747.067
M894T459_2			0.317822	0.518163	0.060127	894.42104	459.2795						1333.46	1101.58	1169.82	2753.06	2733.72	1470.22	1985.36	2001.28	1985.19
M320T200			0.630246	0.364915	0.0601722	320.09569	200.4330						4991.88	1514.01	340.473	5860.83	7472.09	5428.64	5282.94	5139.55	5285.17
M789T483			0.300623	0.598316	0.0601913	789.36129	482.5835						886.591	1587.2	1523.19	2003.09	2748.67	1928.63	1728.8	1650.7	1781.05
M268T40			0.860625	0.698388	0.0602427	268.22615	39.9790						20792	15812.2	13309.9	24795.7	26121.6	20553.3	18569.3	18440.8	18913.2
M690T365			0.228107	0.754912	0.0602709	689.81655	365.3540						1286.55	1597.51	1036.4	1753.51	1746.42	1693.35	1723.32	1640.39	1723.1
M260T419			0.644224	0.613261	0.0604706	260.17085	419.3700						4417.84	6074.1	9247.84	12051.1	9480.17	10656.9	8015.55	8665	7974.36
M338T373			0.355425	0.598358	0.0611602	337.98035	373.0340						1412.27	2297.21	1445.74	3483.21	2824.25	2308.14	1904.31	1803.58	1801.84
M230T353			0.24216	0.453324	0.0614785	229.92751	353.2805						254.902	824.758	304.528	827.204	1226.67	999.54	685.543	620.635	686.599
M1097T477			0.191031	0.676283	0.0616579	1097.43338	476.6200						793.649	795.888	766.633	1166.87	1410.88	906.254	1063.51	1040.01	1063.48
M271T189			0.354304	0.60672	0.0617098	271.09128	188.8145						1747.69	1995.32	2720.59	3867.67	2649.68	4135.99	2344.82	2184.62	2169.6
M92T374			0.184938	0.887866	0.0617893	92.01098	373.8920						2261.09	2400.32	2326.09	2503.05	2836.8	2530.14	2516.4	2505.43	2628.31
M206T465			0.164705	1.06157	0.06191	206.05435	465.3920						6677.68	6503.54	6571.15	6434.81	6219.76	5952.1	4437.93	5417.74	5395.49
M341T266			0.364005	2.09535	0.0620618	341.12990	266.3775						3545.82	1797	3572.48	1610.09	1507.86	1136.85	1309.17	1317.16	1303.01
M441T397			0.100981	0.856195	0.0621106	441.24411	396.8880						498.623	580.393	516.263	594.193	599.367	669.658	593.628	601.433	593.784
M122T323			0.206136	1.26617	0.0621554	122.08022	322.7595						2945.52	2406.2	2755.55	2145.67	2396.91	1860.38	2540.38	2465.94	2542.08
M622T510_1			0.492665	0.756181	0.0622572	621.56705	509.6115						5346.84	7310.83	6164.13	9169.01	8427.42	7294.17	8440.68	8335.67	8334.64
M133T72			0.456972	0.809344	0.0624035	133.04875	72.4645						9326.38	7775.93	6967.68	9410.76	10231.8	10097.6	8245.98	7787.41	8237.6
M1093T216_2			0.181679	0.55847	0.0624347	1093.30397	216.3950						235.114	475.356	443.765	862.112	654.468	550.203	512.634	443.379	466.686
M307T365			0.314382	1.19176	0.062543	307.04275	365.2835						9020.22	8111.47	7984.48	6595.19	6629.81	7849.86	7569.89	7764.55	7570.94
M710T509_2			0.694124	0.751245	0.0625773	709.78867	509.2635						13417.7	14695.7	12271.7	18741.1	20175.1	14841.4	20387.3	19740.5	19783.6
M159T172_2			5.14856	0.528365	0.0626012	159.02686	171.8890						480314	243659	171862	472389	609566	613528	563492	556516	556625
M298T358			0.172528	0.603159	0.0626465	297.97795	358.3870						426.389	502.173	555.444	949.525	577.303	933.561	563.859	552.379	598.987
M1118T187			0.319678	0.466192	0.0627216	1117.71414	187.2355						1281.64	883.02	534.885	1446.29	2585.93	1758.4	2024.89	1987.2	2024.92
M844T388			0.167089	0.755774	0.0628354	844.07860	388.1685						680.802	879.398	749.113	961.92	1172.55	921.091	707.188	729.7	728.401
M595T438			0.355193	0.531533	0.0629098	595.07474	438.0885						1099.26	2137.4	685.861	2611.97	2201.55	2566.13	1949.38	1859.91	1950.53
M137T336_1			0.259805	0.610234	0.0629118	136.51863	336.3060						736.952	1349.29	691.159	1657.06	1342.94	1551.37	986.909	1001.8	987.03
M785T145			0.198453	1.29026	0.0629119	785.12806	144.9365						2690.94	2643.72	3332.64	2004.64	2288.31	2424.53	2677.82	2731.47	2662.3
M568T372			0.16295	0.759175	0.0629345	567.94367	371.6570						921.211	920.304	731.257	1090.44	1004.75	1293.71	1008.06	954.878	1006.59
M384T414			0.362135	2.36085	0.0629608	384.05233	413.9175						3366.81	1467.97	2726.32	1287.37	977.576	937.757	909.449	900.627	909.545
M722T187			0.633716	3.58562	0.0629738	721.58259	187.0370						3047.09	6391.98	8635.99	2667.34	1001.15	1372.5	2250.29	2252.04	2197.79
M207T347			0.267882	0.5279	0.063107	207.34345	347.0110						648.868	1145.97	421.288	1653.39	1395.31	1149.3	748.139	765.594	747.629
M632T186			0.324958	3.96992	0.063171	631.54534	185.6890						1051.78	1196.59	2506.28	458.418	424.061	315.193	511.826	511.932	561.494
M573T394			0.243829	1.75499	0.0632243	573.07294	393.5395						1241.11	1605.91	2212.29	916.32	1004.43	962.079	1272.12	1271.14	1221.58
M423T505			0.175251	0.794004	0.0632402	423.05424	504.5280						1106.72	1196.09	960.412	1543.1	1274.92	1291.81	1226.73	1239.8	1299.14
M1027T191			0.446976	0.597157	0.0632729	1026.65664	191.4180						2434.9	3868.22	2050.86	3703.04	5279.68	5006.86	3436.14	3437.14	3353.37
M895T382			0.128666	0.752374	0.0633552	895.43636	382.3890						411.223	513.834	387.227	663.274	544.712	536.206	541.509	542.577	514.233
M295T172			2.15597	0.534217	0.063458	295.06522	171.8890						87453.2	44392.6	30994.8	87590.4	104414	112816	100310	98509	98528.6
M588T375_1			0.185293	0.798044	0.0634588	588.03565	375.4400						1218.04	1283.7	935.653	1508.65	1425.3	1373.32	1455.02	1454.91	1402.64
M1066T366			0.213432	0.635152	0.0635914	1065.78891	365.9140						585.585	970.907	537.042	1225.53	959.077	1111.51	946.655	905.763	947.613
M664T34_1			0.322241	1.9057	0.06361	664.38584	34.3190						2354.74	3442.83	2917.24	640.594	1940.53	1991.88	3280.9	3060.45	3303.48
M383T34_1			0.232593	1.60866	0.0636695	383.09981	34.4995						1861.24	1873.74	1389.43	720.533	1059.45	1405.53	1493.76	1416.18	1496.05
M96T23			0.380363	0.648823	0.0637005	96.05474	23.3510						1748.88	2859.98	2520.93	4426.52	3207.83	3354.48	3379.09	3627.53	3377.9
M719T511_2			0.30415	0.590753	0.0637026	718.81250	510.8755						1230.36	1632.67	964.191	2371.14	2517.57	1589.83	1833.55	1771.28	1833.28
M451T450			0.322627	0.683467	0.063747	451.16361	449.8680						1700.19	2527.74	1404.46	2750.23	2852.99	2637.69	2378.67	2378.93	2324.97
M310T117			1.63722	2.48716	0.0638112	310.30927	117.4380						28488.1	59688.8	67903.4	18825.7	25626.7	18302	18407.4	19080.6	18404.3
M858T459			0.295642	0.639061	0.0639205	858.40090	459.1090						1739.49	1593.16	1794.14	3081.64	3015.84	1924.89	2419.35	2440.42	2419.19
M154T364			1.41816	0.544526	0.0639675	154.05778	364.0400						19073	35182.3	12350.8	35426.8	42329.6	44563	38653.2	38248.6	38652.8
M608T183			0.305998	2.25384	0.0639717	608.45995	182.8450						1761.55	1401.52	2846.53	951.546	764.374	950.458	1058.78	1061.13	991.575
M560T366			0.33306	0.576532	0.0640139	559.88925	366.0050						1310.8	1889.71	1156.14	3173.67	2432.72	1950.27	1950.74	1930.94	1934.04
M1048T191			0.431466	0.677435	0.0640219	1047.63943	191.4590						3309.72	4399.23	2945.31	4529	6212.61	4985.76	4567.85	4380.05	4390.04
M611T217			0.400574	0.535515	0.0640915	611.09138	217.2855						1747.95	2595.09	883.402	3901.97	3051.2	2806.5	2535.4	2615.27	2649.56
M159T280			1.23094	0.467507	0.0642873	158.99564	280.1490						6730.12	21004.3	12373.6	25225.8	23354.2	37211.2	24297.5	24545.2	20116.9
M219T211			0.439006	3.16472	0.0643142	219.07613	210.5960						1555.81	4302.31	3993.49	689.294	1185.11	1238.54	2999.94	2728.64	3001.74
M486T448			0.276366	0.640111	0.0643319	486.11336	448.3190						1752.23	1357.4	1389.72	2761.93	2523.78	1743.3	2441.92	2403.5	2442.49
M543T155			0.362431	0.606109	0.0643344	543.31612	154.6840						2421.66	2071.1	1086.75	2671.34	3558.27	2975.84	2136.29	1961.55	1963.15
M714T430			0.184828	0.647411	0.0647696	713.84030	430.0790						435.606	716.385	601.607	909.693	1065.58	733.359	678.921	668.414	678.011
M299T454			1.24055	0.753239	0.0647851	299.08398	453.9810						31886.7	45867.1	34602.8	54291	47236.3	47637.3	40727.8	40721.2	41428.8
M586T185			0.457786	3.70338	0.0648978	585.52097	184.9330						1443.15	4277.91	3998.34	1353.68	761.66	509.126	1207.83	1157.7	1216.96
M347T399			0.270592	0.834051	0.0649405	347.04219	398.5080						3163.81	3484	2918.82	4202.84	3664.27	3602.96	3688.02	3650.66	3650.65
M620T38			3.22178	1.55614	0.0650178	619.61191	37.5295						387375	328672	248164	217945	235861	165810	191024	194321	191003
M829T509_1			0.361112	0.546089	0.065081	828.75431	509.3160						1771.3	1767.52	1502.54	3759.65	3474.85	1997.27	3563.19	3327.85	3334.68
M446T172			0.512964	0.649582	0.0653365	446.32387	172.1180						5092.64	5717.78	3401.52	8774.74	6592.17	6511.69	5975.53	5470.78	5487.71
M996T503_5			0.307622	0.378899	0.0654575	995.81461	503.2320						517.192	832.012	483.378	2040.02	1945.99	850.584	1220.3	1220.57	1253.74
M342T490			0.95142	0.667364	0.0655233	342.01604	490.4160						26270	16575.1	14393.3	29712.6	26652.8	29402.5	22187.2	24290.4	24212.7
M152T429			0.273378	0.629055	0.0655595	152.08064	429.4210						923.861	1545.16	844.378	1850.87	1924.59	1491.8	1348.63	1424.02	1349.8
M267T401			0.364855	0.327146	0.0655891	267.08447	400.7385						564.274	1198.24	227.896	1541.56	2950.8	1591.8	1390.98	1378.87	1579.39
M235T425			0.238007	0.608023	0.0656116	235.01969	424.8560						1427.77	866.931	812.159	1773.04	1365.97	1970.77	1611.34	1443.28	1450.84
M464T55			0.665371	0.462551	0.0656269	464.32970	55.0835						6661.79	1180.35	7764.39	12313.4	8707.19	12719.5	12572.1	12673.1	10596.4
M242T366			0.594461	0.444964	0.0656458	241.99775	365.9660						1829.6	4451.39	1821.48	8093.21	5159.32	4956.74	3859.52	3792.1	3812.09
M327T365			0.127603	0.851215	0.0657485	326.93373	365.0270						1041.51	997.131	941.109	1211.65	1043.14	1245.79	950.734	916.914	916.277
M174T154_1			1.16979	0.633251	0.0658249	174.02091	154.3090						27728.5	26748.4	12469.8	34146.4	33443.7	38129	28443.6	29445.3	28470.8
M457T362			0.26638	0.585205	0.0659455	456.88987	362.1650						768.481	1337.18	543.454	1484.67	1657.17	1384.97	1224.85	1224.98	1208.52
M147T295			0.33023	2.40169	0.0662355	147.07619	295.0195						2573.14	2312.25	1107.31	658.26	1038.92	798.023	1308.38	1258.25	1533.98
M329T464			0.180343	0.788303	0.0662801	329.08333	463.8120						1050.34	1150.35	873.413	1168.71	1425.29	1305.65	1458.4	1383	1393.9
M600T243			0.281038	1.58089	0.0663732	600.32070	243.0405						2413.92	3539.77	2565.68	1359.5	1951.6	2077.86	2028.14	2139.54	2006.18
M1093T477_3			0.428773	0.66224	0.0664761	1093.23498	476.8155						2696.61	4203.09	2487	5382.61	4263.85	4527.7	4214.11	4215.65	4090.3
M141T498			0.400024	2.64488	0.0665034	140.93901	498.1830						2402.48	2217.91	4491.09	1412.26	1263.83	768.861	1698.19	1702.47	1636.77
M274T371			0.494421	1.23537	0.0665066	274.09122	370.9300						19843.2	22650.9	25132.3	17928.4	17084.1	19729.4	18938.1	18939.5	18420.3
M142T379			0.44077	0.534784	0.0665112	141.98398	378.5790						1857.77	3048.56	1524.12	5173.5	3483.22	3367.64	3289.32	3275.19	3783.81
M1139T34			0.265297	1.89827	0.0667949	1138.75186	34.3650						1313.43	2484.2	1717.72	1082.73	911.833	910.909	880.335	879.743	897.114
M815T193			0.675151	1.7386	0.0668333	814.54932	193.3050						13158.3	18684.7	10938.7	9695.73	7240.24	7670.94	8128.94	8129.13	7708.03
M310T373			0.273814	0.597121	0.0669364	309.96390	372.5930						788.208	1460.38	660.583	1618.49	1772.41	1481.09	1090.88	1089.95	1166.29
M120T366			0.928534	0.435802	0.0670288	120.00216	366.2985						4571.72	11663.1	2491.08	17650.2	12763	12555.7	8958.11	8512.98	8520.08
M650T366_1			0.386933	0.584083	0.0671453	649.82294	365.5880						1814.35	2653.03	1593.62	4412.48	3040.68	2923.8	2882.2	2822.13	2884.47
M838T140			1.75669	1.52436	0.0672452	837.61433	140.1350						110204	101039	154738	83715.1	74382.8	81991	77910.9	77628.8	77910.5
M472T366			0.344417	0.311888	0.0672932	471.97377	365.7500						416.599	950.658	309.897	2698.39	1305.2	1373.83	841.616	816.929	841.176
M823T483_1			0.294463	0.586586	0.0674224	822.90659	482.6745						934.362	1436.04	1345.28	2319.29	2521.94	1493.18	1844.59	1849.11	1750.92
M707T43_1			1.79318	1.51373	0.0675343	706.53604	43.1590						101974	124989	143630	91917.2	58126.8	94776.2	71694.7	74303.7	70272.9
M423T216_1			0.466295	0.464621	0.0675454	422.60249	216.3985						1806.51	3090.24	755.156	4835.94	2988.56	4340.05	3604.26	3570.82	3605.14
M137T173_1			1.51132	0.733143	0.0675878	136.62382	172.9050						40742	63361.7	46307.8	73421.4	64022.5	67716	55482.4	56281.4	55480.1
M1142T484_1			0.234381	0.742074	0.0677325	1141.57955	484.1330						1202.54	1614.21	1060.33	1868.44	1733.57	1622.63	1518.57	1292.49	1524.79
M127T39			0.54822	0.760844	0.0677489	127.11069	38.7460						10065	10615.9	8809.54	14669.4	10828.4	13262.4	9623.22	10494.6	9634.52
M713T347			0.225514	0.669426	0.067934	713.28581	347.1890						868.951	1231.96	637.064	1373.27	1264.62	1452.14	999.551	994.695	911.268
M208T207			0.188584	1.65579	0.0679489	208.09563	207.1460						940.501	1357.59	1411.66	567.387	997.888	675.203	895.096	896.998	979.046
M947T443_2			0.253958	0.63476	0.0680544	947.44472	443.0900						646.594	1377.63	868.111	1409.45	1592.46	1554.67	1101.72	1185.59	1094.87
M654T482			0.150344	1.38776	0.0680545	654.18389	482.1730						1022.75	1065.19	1425.74	867.284	780.265	884.356	1225.98	1155.1	1187.41
M609T456			0.200141	0.624187	0.068172	609.30064	455.9235						475.004	792.83	525.356	1136.29	968.39	768.165	643.978	644.408	632.128
M110T173			2.22817	0.7577	0.068237	110.03392	173.0340						106171	154248	114827	173282	152409	169551	136453	137829	137830
M694T500_2			0.168352	0.735199	0.0685017	693.75860	500.4550						729.647	851.518	544.234	893.413	933.782	1063.72	625.305	625.424	656.042
M667T479			0.280149	0.598625	0.0686038	667.28526	478.6185						782.443	1466.23	971.379	1910.27	2078.97	1389.83	1419.53	1398.37	1396.2
M654T366			0.241656	0.526022	0.0686216	654.29939	365.6030						577.904	799.765	628.303	1729.9	961.103	1122.48	969.603	916.845	970.305
M233T389			0.504958	0.780998	0.068666	233.14857	389.1010						8595.6	8627.53	6318.89	10525.8	10479.7	9138.02	8075.46	8333.76	8075.99
M885T503_9			0.57702	0.462663	0.0687507	884.94640	502.8150						3424.16	4217.53	546.95	6384.49	6669.44	4645	4796.7	4650.18	4793.91
M224T373			0.169705	0.766176	0.0687549	224.01973	373.0060						987.549	1071.88	929.586	1168.9	1201	1531.32	1234.63	1242.45	1242.53
M591T372_2			0.250925	0.612612	0.068891	590.97139	372.3300						611.972	987.248	1280.65	1783.61	1275.51	1641.85	866.144	866.468	882.314
M358T458			0.893244	5.38761	0.068898	358.06461	457.7670						13605.5	3770.03	15130.5	2176.71	2405.75	1451.02	9594.57	5809.45	9525.11
M806T157			2.20994	2.11727	0.0689139	805.54854	157.4690						61538	120804	131243	59721.6	45540.5	42845.9	50213.7	50242.8	51641.1
M797T42			0.806179	1.33963	0.0690864	796.58240	42.4975						28125	36576.3	39125.6	28331	24878.7	24294.3	26526.9	27047	27048.3
M104T74			0.60389	0.278629	0.0691445	104.06971	73.8590						1323.43	2914.58	556.946	3129.55	5663.02	8416.51	3742.21	3708.46	4236.6
M747T43			0.780494	1.34081	0.0692148	746.56762	42.5445						29035.5	33804.2	40242.7	27820.3	22987.6	26072.7	28310.6	28305.5	28924.5
M201T475			0.264179	0.819712	0.0693079	200.99702	475.4560						3130.2	2999.8	2695.61	3131.87	3800.59	3834.27	2838.31	2853.85	3037.78
M583T36			0.468351	3.44732	0.0693443	583.49967	35.6975						2384.98	2674.01	5271.91	1660.81	359.363	976.617	1686.02	1557.45	1557.57
M338T5			0.394658	0.577068	0.0697279	338.34087	4.5500						2381.82	2596.4	1288.16	2676.27	4041.62	4141.11	2411.07	2777.82	2415.12
M341T127			1.08838	2.62539	0.0699487	341.26168	127.1580						13581.4	32928.1	22646.2	11597.5	6106.19	8637.38	4737.03	3808.56	4726.2
M710T509_4			0.684136	0.723911	0.0699759	710.21855	509.3035						11479.9	13030.1	10917.2	18513.9	17505	12919.8	17260.6	16960.7	16960.3
M374T365			0.267477	0.624325	0.070085	373.97673	364.7030						681.563	1460.06	883.208	1721.7	1454.52	1668.75	1032.86	1052.77	1052.74
M710T527_2			0.292324	1.21182	0.0701086	710.07534	527.0895						6931.54	7267.39	5903.27	5920.03	5586.35	5081.98	3834.69	3677.42	3831.61
M870T504_2			0.27772	0.53419	0.0701607	870.42517	504.0930						671.668	1131.69	850.42	1957.56	1922.83	1087.47	1437.34	1291.95	1306.93
M780T529_4			0.247676	0.475028	0.0702261	779.78929	528.9510						373.638	748.327	554.506	1476.63	1322.02	730.555	1048.38	1000.58	1048.22
M397T161			0.372902	0.482091	0.0702931	397.11097	160.9130						1742.78	1822.49	170.173	2762.81	2476.74	2508.86	2293.2	2291.42	2389.43
M308T366			0.662831	0.413181	0.0703352	307.96946	366.0140						1822.31	5056.64	2117.84	10052.6	5904.3	5817.57	4305.88	4180.45	4306.87
M657T464			0.413576	0.686512	0.0703984	656.80935	464.3675						4021.47	3862.86	3405.77	5408.47	6688.6	4348.5	4794.09	4777.73	4794.14
M536T366			0.295435	0.5673	0.0704116	535.92790	366.0130						816.955	1494.4	865.451	2359.64	1591.59	1648.63	1220.46	1205.94	1220.56
M315T309			0.2872	0.745389	0.0706003	315.05710	309.4400						2354.99	2306.59	1581.28	2711.17	3077.48	2586.65	2881.84	2895.54	2890.74
M1030T30			0.235079	2.5133	0.0707257	1030.29408	29.9870						548.801	1278.04	1253.43	465.304	247.104	513.18	551.97	531.195	532.54
M380T92			0.588686	0.692024	0.0707327	380.27786	92.3865						8593.07	8285.35	4842.39	9657.88	10245.4	11484.1	8515.61	8589.83	8194.78
M607T36			0.455696	2.59382	0.0709134	606.54862	35.5890						3277.18	3202.71	6062.13	1074.54	2545.3	1215.52	1611.82	1721.42	1977.06
M386T163_1			0.23282	0.399542	0.0709248	386.04017	162.5250						624.529	403.292	211.121	1474.39	884.103	742.404	1076.81	1142.65	1077.85
M331T419			0.463542	0.557356	0.0709441	331.11014	418.6410						3910.89	2476.26	1548.04	4663.46	5678.57	3895.17	3361	3279.47	3280.67
M310T315			0.485375	0.775953	0.071006	310.17508	315.1530						5899.29	7919.8	5676.41	8922.22	7966.8	8235.57	6744.25	6748.02	7049.69
M545T21			0.245949	0.61534	0.0710873	544.93017	20.9455						808.885	1124.35	1027.69	1652.44	1984.27	1175.13	1688.68	1728.38	1859.79
M409T366			0.327454	0.536979	0.0710906	409.38522	365.8785						1169.15	1684.89	906.972	3070.07	1806.23	2127.71	1685.88	1546.54	1688.55
M283T163			0.199667	0.772437	0.0711246	283.03070	162.6820						1573.45	1422.01	1139.96	1802.58	1590.15	1961	1850.56	1871.43	1871.54
M356T366			0.204211	0.439017	0.0711299	356.40207	365.9660						286.408	515.103	198.312	1027.63	522.379	727.409	547.802	539.421	539.343
M560T191			0.859194	0.526526	0.0711568	560.30878	190.7915						12926.8	8509.21	6412.66	23093.9	16182.6	13614.8	20601.8	19571	20578.2
M796T197			0.448982	2.84457	0.0711588	795.50725	197.4145						2794.94	2514.86	5406.11	1592.47	814.793	1359.88	1667.79	1662.24	1766.74
M371T447			0.281624	0.697105	0.0714309	371.03576	446.6520						1112.67	1990.64	1370.79	2093.95	2245.35	2078.81	2133.62	2131.06	2194.8
M232T271			0.245772	0.691047	0.0714982	232.12844	271.2920						1050.03	1438.14	1288.91	2174.51	1814.67	1476.56	1558.13	1612.89	1558.36
M604T108			1.10083	1.56384	0.0716433	604.40635	108.3635						30554.9	48180.9	43547.8	28642.2	20208.4	29343.8	23646.4	23584.8	21238
M1155T34			0.222698	2.16523	0.0717345	1154.74479	34.3190						933.307	1722.29	992.391	737.972	496.718	450.114	569.878	570.076	559.361
M658T214			0.620821	2.79261	0.0718148	658.33084	213.7230						4256.73	5942.45	10305.2	2577.61	2460.87	2303.9	2314.58	2312.26	2031.41
M1163T441			0.211664	0.654612	0.0718163	1162.50801	441.1455						628.456	1010.18	634.454	1094.79	1362.86	1014.77	804.975	774.003	804.743
M567T436			0.219838	0.643866	0.0718326	567.19952	436.2710						1022.16	941.452	620.694	1516.86	1463.02	1033.85	1281.6	1281.6	1294.99
M560T388			0.177884	0.702517	0.0720565	559.52652	387.9005						680.442	729.386	1022.57	1317.96	1146.87	997.572	950.164	912.107	949.765
M228T287			0.215537	0.642097	0.0722426	227.99727	287.2450						664.793	993.69	606.333	1343.18	1251.96	932.085	905.12	906.425	861.692
M310T364			0.20421	0.623103	0.0724934	309.98495	364.2985						944.663	827.807	722.167	1245.78	1045.83	1711.96	949.575	938.747	949.726
M310T476			0.384181	0.584146	0.0726043	310.05821	475.6715						1589.76	2555.54	1871.79	4145.04	3723.08	2432.56	2079	2220.55	1871.62
M589T473			0.20232	0.716635	0.0726159	589.26456	473.4370						737.109	1098.68	774.422	1378.15	1103.64	1160.52	1204.29	1274.75	1205.59
M1056T428			0.321394	0.656216	0.072732	1056.38974	428.1895						1376.66	2290.78	1458.01	2941.13	2697.09	2172.4	1952.48	1952.17	1927.53
M702T217			0.314129	0.426558	0.0728525	701.66621	216.8430						759.596	1339.07	95.0365	1951.42	1339.17	1852.21	1567.7	1531.19	1567.08
M656T477_1			0.150899	0.606123	0.0728894	655.94150	476.6200						329.814	422.161	349.316	756.818	431.67	628.456	524.208	508.187	511.051
M562T216			0.455073	0.507296	0.0729404	562.07483	216.3320						2296.45	3213.53	491.747	4100.83	3828.24	3901.73	3581.93	3582.01	3337.41
M504T373			0.324	0.683973	0.0730308	504.05114	373.3815						2004.98	2617.71	1507.26	3432.41	2766.04	2763.83	2500.02	2532.03	2543.85
M544T366			0.443284	0.563062	0.0731409	543.85860	365.9815						2243.1	3346.59	1783.03	5598.67	4035.2	3460.1	3646.59	3576.33	3577.96
M690T216			0.460338	0.515467	0.0732111	690.18016	216.3930						1775.07	3520.22	939.76	4573.32	3657.2	3865.39	3292.66	3256.99	3293.44
M269T375			0.166322	1.47238	0.0732527	269.10961	374.8330						1274.93	880.586	1250.75	837.943	864.737	610.765	1211.62	1210.96	1250.67
M275T35			0.28213	2.32134	0.0733726	275.23568	34.9500						1264.42	1282.32	2414.92	646.56	606.895	883.956	1541.09	1543.48	1609.5
M271T390			0.161605	0.68479	0.0734458	271.03279	389.6350						548.373	610.014	453.15	699.212	967.949	686.168	562.021	564.926	564.541
M299T447			0.325163	0.693611	0.0735398	299.12032	446.6920						2422.62	2655.55	1764.33	3856.49	3265.97	2742.57	2801.75	2801.8	2932.16
M810T498_3			0.222858	0.644441	0.073665	810.16920	497.8815						673.088	1037.45	853.216	1466.76	1514.46	997.045	1032.83	992.408	1034.09
M763T195_1			1.59772	3.07803	0.0737501	762.52569	195.3150						19131.8	51888.5	56095.7	17798.6	13102.7	10396.6	14290.3	14085.6	14296.6
M292T113			0.316046	1.5373	0.0737529	292.18557	113.4920						2967.19	4683.99	3561.7	2666.5	2599.53	2027.83	2777.04	3104.7	3131.74
M176T123			0.315514	0.505033	0.0739369	176.12698	122.7250						667.79	1248.17	1089.47	2708.26	1494.29	1748.4	1567.89	1518.15	1567.21
M548T35_2			0.681461	4.07991	0.0739904	548.40110	34.9755						3733.17	11927.6	7281.85	2591.47	1657.25	1374.6	3607.66	3594.46	3760.96
M386T222			0.475882	0.622891	0.0741395	386.16579	221.9570						4094.22	4577.84	2112.33	4949.17	5684.22	6680.05	5043.99	5107.71	5043.03
M719T511_4			0.206438	0.569483	0.0742758	719.09816	510.6660						534.075	691.323	509.816	1160.07	1215.77	671.16	718.671	852.784	852.281
M660T529_2			0.206736	0.582217	0.0744241	659.66858	529.1770						463.571	715.36	612.486	1203.37	1173.35	700.17	900.385	849.585	906.676
M1106T501_3			0.319871	0.509225	0.0745359	1106.27955	501.1970						969.072	1393.03	934.711	2644.83	2499.87	1329.48	2078.19	2108.59	1872.35
M657T465			0.424801	0.571564	0.0745915	657.31017	464.5235						2317.37	2825.41	2579.87	4126.77	6023.79	3360.88	3453.43	3454.21	3527.42
M694T500_1			0.212565	0.494134	0.0745953	693.55717	500.4215						446.548	670.788	350.332	721.462	901.156	1347.56	876.43	841.989	875.862
M704T151			0.347066	1.66029	0.0746045	704.32032	150.8140						2590.16	4525.91	4025.19	2544.73	2324.51	1841.2	1994.34	1935.48	1995.81
M857T529_3			0.265127	0.35941	0.0747407	857.46747	529.4150						329.627	502.872	472.85	1661.93	1376.37	593.621	1169.51	1063.38	1175.72
M203T390			2.12935	0.705346	0.0748211	203.05176	390.1250						75649.4	119092	80783.1	143092	114695	132837	105203	105193	107054
M104T249			1.62597	1.26345	0.0748349	104.10646	248.5850						180173	185224	160263	143891	158535	113627	175376	179527	183296
M509T197_2			0.201553	1.49063	0.0748467	509.41147	196.6820						1659.47	1723.1	1321.97	1049.86	1358.03	748.178	1096.66	1255.33	1017.5
M414T217			0.275306	0.52564	0.0748754	414.11199	217.0350						846.527	1229.98	253.265	1340.55	1577.08	1514.62	1346.69	1309.82	1306.43
M715T529_5			0.304328	0.461866	0.0749097	714.89161	529.1770						415.145	1022.31	955.096	2224.83	1871.9	1083.45	1539.52	1540.52	1480.77
M859T441			0.189654	0.670174	0.0749249	859.08453	441.2085						680.456	836.782	632.724	1334.13	971.6	902.335	872.439	871.591	892.05
M251T320			0.158275	0.842843	0.0751236	251.11309	320.4690						1715.73	1477.82	1673.17	1787.34	1860.07	2126.76	1886.23	1853.81	1886.33
M160T157			0.125431	0.819566	0.0752027	160.07377	157.0875						740.334	686.151	599.389	902.141	829.3	740.445	914.166	841.031	843.928
M994T509_3			0.639493	0.46294	0.0752952	993.90392	508.7485						3658.04	4007	4193	10474.7	10428.6	4711.36	7739.64	7418.07	7756.26
M1061T503_12			0.228049	0.482725	0.0753251	1061.17397	503.1665						462.462	466.312	753.327	1367.74	1419.23	697.625	1030.19	991.242	1180.41
M301T454_1			0.33428	0.672282	0.0753463	301.04172	453.7410						2036.35	2692.77	1279.75	2973.16	2942.63	3022.23	2124.1	2072.24	2072.15
M914T483_1			0.339649	0.671609	0.0753521	914.06266	483.4300						1597.33	2587.29	2038.57	3654.86	3040.13	2571.13	2657.51	2657.1	2559.18
M361T393			0.188078	1.65585	0.0754185	361.20849	393.3420						1170.93	1563.2	1025.6	857.182	494.905	918.489	830.51	861.545	827.505
M617T430			0.150446	0.820498	0.0755048	617.24946	430.0130						911.936	964.828	829.581	1109.87	1219.98	968.573	966.127	947.701	947.688
M1019T480_5			0.309651	0.495743	0.0756534	1019.40305	479.9205						748.5	1441.48	511.809	2087.34	2074.44	1288.18	1699.54	1626.73	1626.57
M131T363			0.246278	0.425217	0.0757037	131.08038	363.4595						787.433	384.81	349.135	1446.15	1440.97	690.764	724.836	936.547	1273.51
M759T34			0.439032	0.609211	0.0760225	759.22080	34.0380						4680.92	2513.33	5510.29	6505.1	6005.91	8343.11	7508.84	7763.06	7511.02
M1019T480_4			0.351107	0.564003	0.0760632	1019.26121	479.6930						1002.81	2272.28	930.567	2748.86	2322.38	2385.55	2364.17	2282.91	2363.19
M444T71			0.487209	1.98975	0.0762018	444.40231	71.4310						4486.83	8610.19	5409.67	3008.62	2590.72	3701.69	1458.12	1801.79	1393.78
M369T365			0.238686	0.632218	0.0762195	368.94437	364.9860						690.053	1052.43	1093.23	1812.56	1147.5	1525.29	1244.01	1285.49	1243.85
M1080T484_2			0.283244	0.605699	0.0762601	1079.72425	483.9525						906.34	1612.49	760.69	1817.35	2046.07	1551.02	1638.22	1596.5	1596.33
M586T373			0.186902	0.704294	0.0762679	586.05384	372.9215						959.857	986.028	701.254	1402.78	1001.08	1354.72	978.853	979.118	1024.92
M376T118			0.256453	0.438917	0.0762809	376.21774	118.0145						575.335	570.86	731.643	761.742	1732.2	1784.39	419.632	523.58	416.482
M829T510			0.56413	0.491705	0.0764154	828.58823	509.5885						3590.1	3707	2775	8320.4	8198.19	3965.46	6633.45	6327.92	6646.03
M1055T190			0.282811	0.502266	0.0765276	1054.68285	189.8550						785.381	1155.59	554.387	1071.47	2064.67	1832.07	1647.39	1611.77	1647.87
M189T162			0.266938	0.576917	0.0768291	189.04989	162.4490						514.516	1011.02	1211.79	1949.4	1491.82	1303.53	1110.34	1090.47	1111.54
M418T491			0.456739	0.782615	0.0768639	417.97160	490.8580						5460.53	7629.02	7397.65	8188.46	8458.14	9531.29	7025.39	7606.18	7613.49
M624T184			0.280954	2.02293	0.0768686	623.55739	184.4690						1145.2	2529.14	1985.07	938.641	918.818	940.167	958.387	1031.16	1033.49
M103T116			0.425603	0.596245	0.0768712	103.03792	115.5020						2687.52	3594.51	1482.89	3672.96	4245.2	5104.86	3070.11	3092.6	3164.99
M587T184			0.245171	2.52207	0.0768737	586.52365	184.4410						595.581	1519.99	1367.94	592.789	454.055	334.364	450.087	471.489	450.85
M159T248			0.419211	0.691701	0.0768849	159.05409	248.0010						4757.63	4341.67	4046.75	4850.98	6568.16	7586.27	6247.99	6348.05	6246.18
M752T366			0.207693	0.696646	0.0772128	751.84164	365.8785						850.491	1100.4	806.769	1560.78	1329.81	1067.9	1115.33	1059.8	1116.79
M270T281			0.503374	0.773202	0.077269	270.20132	280.6495						12078.8	7869.06	10183.2	12924.4	13478.8	12565.9	13276.3	13273.9	13139.2
M729T441			0.177438	0.779011	0.0773055	729.34961	441.1980						1493.84	1011.91	1292.57	1525.14	1731.25	1619.42	1369.95	1417.01	1359.96
M564T441			0.194158	0.588711	0.0773581	564.29561	440.5780						414.041	703.045	438.665	846.788	1107.55	688.301	627.393	627.252	591.236
M653T35_2			2.05163	1.94686	0.0775461	653.43979	35.0025						67328.2	140293	107837	53201.6	46034.5	62798.3	75779.5	75779.5	75741.8
M645T365			0.302852	0.452655	0.0776032	644.93067	365.2205						573.317	903.105	949.882	2466.64	1091.8	1801.73	925.384	924.174	913.297
M956T503			0.260405	0.578187	0.0776659	956.47615	503.2085						595.671	1161.7	977.644	1655.57	1925.02	1149.74	1113.76	1229.77	1205.57
M887T440			0.321276	0.464981	0.0776755	887.41176	440.2560						761.581	1215.94	855.354	2838.66	1328.63	1925.15	1281.54	1150.14	1143.39
M581T437			0.314616	0.717231	0.0778102	581.29631	436.8700						1899.39	2723.35	2052.1	3043.15	3601.01	2662.24	2610.85	2595.35	2619.38
M294T213			0.150201	0.640718	0.0778234	293.99568	212.7260						378.079	419.964	637.335	616.682	894.107	729.476	1068.16	1035.23	1034.39
M671T41			0.721695	1.74105	0.0778651	671.49940	41.2790						16206.4	17533.5	9662.63	6727.09	8188.73	10013.2	10043.8	10047.2	9409.05
M994T509_1			0.771783	0.470668	0.0780576	993.50313	508.5610						4657.91	6587.14	6228.27	13556.3	16378	7190.28	11305.2	10651.7	11307.3
M595T179			0.60214	3.71624	0.0781635	595.33551	179.3775						4552.23	3467.23	9289.88	1442.15	1783.13	1432.47	2075.7	2080.82	1373.08
M425T223			0.993433	3.55842	0.0785162	425.32458	222.9750						11558.2	10372.8	25390	4856.72	4053.78	4387.82	5977.79	5975.43	5779.03
M298T199			0.560557	0.657948	0.0786008	298.11343	198.5420						4637.34	7592.58	4337.62	8511.22	7223.47	9445.95	5806.56	5654.42	5654.18
M303T304			0.155527	0.859426	0.0786351	303.02920	304.4540						1164.61	1352.17	1159.8	1525.25	1327.06	1425.64	1535.15	1558.77	1535.27
M463T373_2			0.244142	0.588889	0.0787238	463.02526	373.0060						543.353	1181.72	504.621	1309.31	1221.27	1255.7	916.068	939.073	916.043
M538T398			0.173236	0.701012	0.0787823	538.05724	398.2830						389.387	712.444	727.888	861.841	890.725	857.545	782.949	782.943	784.314
M466T266			0.158616	1.24268	0.0788292	466.22069	265.8160						2004.32	1628.9	1847.89	1590.34	1561.82	1258.55	1307.41	1265.03	1268.32
M525T346			0.164556	0.54738	0.0788676	525.01302	346.4050						184.175	447.953	313.067	575.49	715.642	435.632	294.319	243.998	244.18
M871T389			0.178329	0.817444	0.0789625	871.04087	388.6235						1723.76	1354.44	1358.69	1943.4	1775.09	1709.28	1939.51	1932.86	1939.53
M365T436_2			0.387435	2.80196	0.0789954	365.06442	435.6260						3216.41	1338.9	3719.92	1365.99	609.754	977.619	1353.64	1296.01	1289.93
M381T92			0.304608	0.657021	0.0790388	381.28106	92.4260						2206.04	1840.02	1821.91	2142.53	3394.48	3394.17	2442.51	2480.05	2338.18
M389T478			0.167072	0.786654	0.0790671	389.02899	477.7200						804.105	991.914	693.199	988.086	1127.15	1049.08	1123.5	1078.88	1080.08
M606T36_1			0.60618	2.6617	0.0792137	605.54751	36.2635						6710.23	4151.9	10510.5	3221.88	3004.77	1803.02	2291.22	2308.86	2479.71
M134T306			0.506242	0.475012	0.0792891	134.11664	305.5700						1464.71	2111.4	3858.16	6911.14	5018.11	3721.47	2862.54	2919.07	2862.64
M683T214			0.306924	2.0754	0.0793517	683.37932	214.1345						1222.9	2507.44	2576.55	1297.97	959.093	781.811	1033.43	986.021	987.654
M1194T173			0.486727	0.689175	0.0794421	1194.08756	173.3680						3086.81	5832.17	4351.61	6459.05	5857.3	6939.4	4997.2	4997.51	4741.27
M653T161_2			0.296501	0.379226	0.0794925	653.09032	161.2120						366.541	1168.21	90.4882	1404.29	1097.87	1783.51	1175.6	1153.9	1153.62
M344T183			0.220141	0.704117	0.0796511	344.27830	183.4430						1555.34	979.996	993.579	1699.61	1816.74	1495.49	1411.71	1522.54	1522.86
M596T191			0.255782	0.613605	0.0796762	596.31467	191.0470						1256.35	922.7	1897.74	2321.44	1776.22	2546.33	1718.64	1862.13	1707.37
M606T181			0.519683	0.475303	0.0799794	606.29291	180.8510						4827.4	1679.36	1876.14	4504.01	5720.07	7412.87	3958.09	4121.21	3998.38
M262T268			0.149439	1.49585	0.0799855	262.10222	268.4875						888.974	1173.59	785.568	645.095	510.603	748.322	737.183	640.383	617.672
M652T160			3.32727	4.14611	0.0803322	651.53200	160.1880						60475.7	234036	217692	30627.2	50238.7	42672.4	51827.1	58494.6	58590.4
M843T504_2			0.227153	0.600315	0.0803433	842.79521	503.5355						840.915	837.815	929.241	1496.7	1849.05	998.594	1149.99	1208.12	1152.47
M759T93			4.22849	0.636671	0.0803531	758.56805	93.2830						220040	387700	289322	415130	579260	414598	440465	537200	567202
M691T388			0.190051	0.754987	0.0804992	691.01291	387.9005						778.871	1154.48	823.597	1119.55	1270.47	1261.64	1092.21	1104.95	1105.1
M89T255			0.172183	1.31315	0.0804996	89.03385	255.4660						1853.25	1978.58	2283.05	1650.22	1229.69	1776.74	1790.44	1744.72	1775.15
M603T243			1.452	0.0559144	0.0807287	603.33752	243.3500						1432.21	1623.32	1596.84	5327.98	36922.4	40954.8	918.403	798.923	919.273
M890T502_4			0.289263	0.516405	0.0807448	889.94708	501.8960						1063.84	918.408	1136.71	2560.79	2277.18	1201.78	1739.74	1768.89	1783.78
M919T438			0.303139	0.446609	0.0808245	918.93519	438.1300						802.097	870.361	844.245	1988.68	2591.43	1055.04	1127.29	1118.78	1106.77
M674T211			0.409733	2.44045	0.0808467	674.36403	211.4185						2102.22	2939.12	4893.65	1589.1	1417.22	1064.65	1415.34	1358.77	1361.67
M193T159			0.43091	0.753633	0.080848	193.10725	158.7390						4604.06	6199.25	4388.12	6873.18	5916.43	7367.98	6944.84	6914.29	6836.89
M677T34_2			0.199294	1.52957	0.0808728	677.35865	34.3230						1838.68	1706.44	1631.55	1627.8	891.595	865	743.476	707.206	703.443
M1070T480_1			0.233391	0.500914	0.0808938	1070.13061	479.8360						383.705	769.566	466.25	1446.16	760.182	1026.79	835.531	809.925	809.968
M827T216			0.436899	0.591638	0.080922	827.21785	216.4355						2720.47	3757.16	1180.31	4458.72	4069.6	4415.3	3898.46	3825.5	3826.5
M183T477			0.179947	1.41535	0.0809372	182.98608	477.1720						1126.6	1464.45	1723.99	1114.28	920.587	1013.88	1433.76	1373.18	1376.07
M90T248			0.351486	0.71875	0.0809961	90.05423	247.6680						2139.51	3367.49	2144.17	3801.96	3495.01	3348.14	2437.33	2440.88	2273.17
M226T255			0.407583	0.754233	0.0810061	226.06786	254.7960						3777.41	5149.59	3336.49	5550.14	5639.04	5070.36	5003.86	5009.15	4882.99
M642T365			0.239965	0.573579	0.0811725	641.89229	365.3505						743.305	1048.48	591.916	1750.25	1001.38	1404.21	1017.51	979.709	1019.05
M205T275			0.244609	0.947634	0.0811878	205.04343	275.3990						8275.54	8848.38	8726.36	9233.32	8879.18	9166.27	7869.26	7835.41	7869.48
M150T379			0.781906	0.484209	0.0813022	150.01273	378.7640						5832.08	8644.57	3048.69	16227	10875	9091.74	9070.18	8682.64	9077.09
M249T102			0.387511	0.557746	0.0815338	249.31700	101.9390						2811.69	1951.45	781.373	2893.26	3349.11	3698.56	1755.44	1759.62	1555.54
M519T38			1.04037	1.76159	0.0815805	519.49397	37.8325						21305.5	34688.5	37738.3	14460.1	15170	23579	20921.9	20619.5	20625.6
M106T322			0.397139	1.35391	0.0817684	106.08537	321.7450						7578.14	7680.84	5550.5	4833.85	5848.93	4687.16	4048.64	4048.47	3946.47
M760T34_1			0.371212	0.646117	0.0817687	760.21844	34.3230						3427.1	2726.7	3953.76	5340.3	3919.22	6384.01	5902.86	5909.32	6309.3
M845T459_1			0.241002	0.69204	0.0818165	844.93059	458.9635						873.067	1436.82	995.051	1790.07	1624.72	1360.87	1374.54	1315.04	1307.58
M373T445			0.215417	0.681266	0.0818301	372.95105	444.8750						1174.76	1038.29	705.17	1617.07	1509.33	1157.13	1247.48	1182.51	1183.53
M727T177			0.505675	4.27083	0.0818995	727.29951	177.4010						1333.98	4364.98	5319.78	1246.09	677.803	656.104	1147.87	1148.53	1092.73
M384T313			0.290794	0.718465	0.0819581	384.14661	312.5995						1441.22	2335.08	1506.62	2557.39	2294.11	2501.56	1729.43	1820.55	1818.82
M1058T503_4			0.346714	0.348033	0.0820063	1057.80363	503.3850						515.593	805.897	833.439	2922.67	2293.02	976.051	1790.43	1725.85	1725.37
M517T478			0.198782	0.784542	0.0820581	516.94425	477.5570						1008.02	1389.17	1006.8	1516.31	1362.81	1459.7	1323.11	1292.26	1323.35
M254T119			0.597848	2.17275	0.0821227	254.24728	118.8595						4225.93	8173.33	10169.7	3876.18	3267.21	3243.91	3186.34	3379.56	3194.4
M674T388			0.210498	0.826472	0.0822376	674.01319	388.1825						2073.31	2037.01	2020.91	2209.85	2830.47	2378.24	2532.78	2427.28	2422.5
M314T100			0.385821	0.486134	0.0823354	314.09064	100.4660						2425.26	1428.41	621.895	3725.02	3253.7	2227.71	1705.89	1577.66	1700.83
M885T39			1.18488	0.693493	0.0823552	884.54117	39.0590						35251.2	30643.2	19183.7	36734	45651.2	40295.5	37076.1	36992	35633.3
M241T296			0.370095	1.18554	0.0824526	241.07863	296.1310						12194.6	10417.1	10278.6	8919.8	8748.43	10074.5	10313.3	10212.8	10314
M207T712			0.553611	2.62051	0.0825625	207.12316	711.5540						5783.53	8735.2	6057.1	5768.17	798.851	1284.83	4516.99	4311.06	4312.59
M333T427			0.259225	0.691506	0.0825975	333.13879	427.2430						831.77	1552.65	1470.72	1951.07	1658.49	1965.43	2127.37	2032.06	2209.72
M903T185			1.77572	2.33067	0.0826116	902.57260	184.5315						33395.5	82145.5	75587.8	35294.3	24079.7	22632	26843	26628.6	26585.4
M388T51			0.570182	3.64416	0.0826953	388.34062	50.7065						4871.03	9901.92	3655.15	1733.21	1142.61	2181.07	3788.8	3781.6	2804.55
M141T123_1			0.609515	0.442056	0.0826977	141.03980	123.1695						3948.5	3812.13	2063.95	4046.84	8792.32	9385.59	3488.66	3351.37	3486.54
M787T108_2			0.710266	1.44979	0.0827721	787.03101	108.0925						15922.1	24574.3	20556.5	15880.7	11985.9	14245	11852.4	12005.3	11839
M209T123			0.33952	2.06905	0.0833973	209.17203	123.3925						2863.78	3831.26	2782.27	2718.14	595.575	1266.79	1485.56	1946.59	1959.58
M329T34_1			0.176235	1.67026	0.0834061	328.96234	34.3100						933.91	1017.15	1314.14	351.338	768.952	834.62	756.227	757.558	782.83
M1016T341			0.252883	3.04039	0.0834676	1015.88326	340.5690						688.97	863.948	1692.44	487.06	277.952	302.405	478.764	479.198	467.728
M334T380			0.198205	0.656472	0.0835148	334.03665	379.7330						823.942	842.649	371.322	1057.62	1044.25	1002.47	1020.38	1022.03	996.589
M730T366			0.222265	0.705264	0.083573	729.85813	366.0140						830.02	1205.56	1218.72	1809.66	1517.33	1287.31	1278.28	1271.59	1271.57
M660T529_5			0.21532	0.562175	0.083614	659.89981	529.2880						430.836	656.681	815.478	1303.13	1322.08	759.851	1031.98	999.664	995.6
M908T185			0.499464	2.8161	0.0837028	907.59687	185.2240						2452.31	4061.96	6605.77	1993.55	1445.81	1219.58	1652.53	1694.37	1694.27
M390T442			0.206794	0.8134	0.0837716	390.23327	441.7020						1260.39	1667.53	1253.44	1743.4	1738.03	1659.15	1609.86	1524.49	1609.23
M297T84			0.337211	0.500855	0.0838034	297.13750	84.2345						2279.48	1057.08	897.194	2957.59	2009.78	3485.68	1757.53	1793.62	1618.13
M124T247			0.6968	0.825944	0.0838625	124.02362	247.3800						27452.1	25567.6	23644.8	31780.2	26993.3	34046.9	29699.1	30578.6	29707.8
M368T36			0.598339	1.8466	0.0839167	368.38552	35.6040						6205.71	10702	10839.4	7106.47	3759.08	4160.55	3606.27	3601.48	3755.05
M876T502			0.240242	0.52037	0.0840119	876.42241	501.8535						893.741	496.437	970.972	1943.9	1608.33	985.214	999.833	1000.26	1049.11
M416T432			0.19719	1.47038	0.0840684	416.17656	431.5195						1531.75	1775.09	1297.85	749.047	1318.03	1064.56	991.899	1109.32	1128.64
M295T336			0.334327	0.761884	0.0841064	294.92805	335.8220						2619.39	3804.31	2910.34	3914.89	3794.67	4541.71	3793.79	3853.87	3854.75
M242T332			0.315533	0.587586	0.0841117	242.05287	331.7270						1229.45	1859.64	1009.93	2799.06	2494.11	1682.86	2157.28	2157.28	2162.17
M173T375			0.563231	0.58067	0.0841771	173.02860	374.9540						3526.17	5973.93	2840.91	6942.27	8683.75	5627.06	4685.86	4591.12	4687.19
M669T436			0.246805	0.641721	0.0842037	669.12067	436.2575						1407.48	1182.17	697.86	1997.82	1704.75	1420.4	1613.92	1613.49	1750.39
M303T399			0.18097	1.50919	0.0842263	303.06986	398.7980						1450.44	1320.79	1034.37	1055.89	891.136	574.603	1339.49	1359.94	1360.02
M242T39			0.50173	1.23347	0.0842481	242.24747	38.7540						22641	23501.6	28545.9	21923.7	18762.5	19865.4	22310.7	22796.1	22796.2
M187T204			0.345603	0.419727	0.0843385	187.05236	204.4760						952.315	1387.29	512.875	3138.01	1348.69	2309.35	1201.85	1211.77	1345.8
M713T429			0.344279	0.58445	0.0843499	713.34097	429.3240						1191.28	2290.98	1024.73	3062.92	2346.66	2301.93	1785.4	1699.68	1787.72
M997T509_2			0.519577	0.378658	0.0844904	996.70178	509.1380						1148.54	1312.35	3223.74	6758.02	5515.02	2739.55	3915.13	3916.24	3660.79
M221T275_2			1.39485	0.680289	0.0844941	221.18533	274.9260						26287.5	47139.5	28857.9	54971.3	48601.6	46782.1	39179.1	38720.2	38708.9
M227T251			0.267565	2.02345	0.0845894	227.10201	250.7385						2076.25	1829.31	1264.56	585.819	524.717	1444.56	889.377	1059.54	895.467
M1067T377			0.301509	2.91643	0.0846059	1066.53526	376.5025						1484.76	933.613	2549.59	621.905	612.68	468.854	859.166	861.52	897.314
M606T366			0.253398	0.618427	0.084641	605.85757	365.8000						841.997	1342.29	669.85	1847.04	1455.58	1312.53	1187.49	1187.19	1241.98
M658T174			0.586231	0.749525	0.0847015	658.06435	173.8460						7381.11	10352.7	9709.44	13804.5	10392.4	12417.3	10984.9	10754.2	10752.4
M202T321			0.215042	0.790531	0.0847502	202.08187	321.0060						1109.77	1653.91	1479.34	1722.84	1798.99	1845.48	1273	1241.79	1292.9
M317T43			0.79833	0.683389	0.0847869	317.21010	42.5040						16443.3	13563	8495.9	19829.8	20095.8	16414.5	15849.6	15626.1	14396.8
M225T389			0.495312	0.673746	0.0849478	225.03373	388.7710						3552.11	5257.52	5486.46	8583.43	5818.33	6817.04	5462.41	5361.49	5362.66
M996T377_1			0.242608	0.703718	0.0849967	995.50220	376.6295						1085.15	1560.38	1003.56	1717.05	1981.43	1486.95	1564.17	1514.75	1513.35
M389T366			0.29286	0.479193	0.085108	389.38748	365.9555						609.435	1212.82	522.569	2226.94	1433.55	1232.77	1232.92	1216.22	1205.15
M1055T411			0.31483	0.619823	0.0851391	1055.40601	410.9210						1164.56	2187.94	1324.01	2398.1	2108.76	3038.05	2133.04	2243.76	2242.64
M546T216			0.348542	0.539307	0.0853318	546.10147	215.7620						1372.97	2130.89	454.584	2636.83	2423.25	2279.78	2121.86	2083.12	2121.45
M326T55_2			0.379845	1.87768	0.0853582	326.33932	54.8520						4050.07	4106.89	4194.11	1268.68	3880.62	1428.52	3448.71	3446.9	3615.29
M416T401			0.355637	0.529589	0.0853587	416.04081	400.9740						1273.78	2271.41	529.62	2594.03	2267.11	2833.13	2155.07	2155.06	2165.22
M796T43			0.494232	1.33854	0.0854046	795.60571	42.5040						12113.8	15361.9	15616	11185.1	8582.41	12425.6	11623.9	11628.2	11840.8
M605T301			0.348533	0.736469	0.0854677	604.95540	301.0340						3647.08	3204.95	2721.28	3909.71	5183.74	3905.48	4170.49	4170.52	4188.18
M547T341			0.544797	3.08303	0.0859851	546.52153	341.2325						3351.15	3827.23	8110.19	1836.28	1715.81	1406.85	2476.67	2506.22	2506.06
M283T359_2			0.14952	0.647846	0.0861201	282.91815	359.1430						427.64	536.058	377.815	745.335	502.38	823.014	560.94	595.869	560.849
M259T338			0.155114	0.848071	0.0863593	259.09348	337.5650						1578.67	1231.2	1307.03	1590.34	1594.17	1669.92	1342.1	878.241	1299.54
M539T157			1.41672	0.594975	0.0864182	539.28541	156.8760						43520.1	30702.3	19112.4	42978.2	49966.8	63927	48620.6	46714.8	46733.3
M608T159_2			0.456983	1.92075	0.0864932	608.35267	158.6530						6243.84	7986.05	4772.35	5201.9	2032.09	2659.17	2711.24	4427.81	4428.33
M389T223			0.242552	0.826271	0.0865046	389.08643	223.1270						2986.47	2698.28	2268.74	3155.89	3012.06	3457.81	1982.47	2019.52	2213.27
M657T376			0.776002	3.98574	0.0865957	657.23289	376.1830						6868.4	5720.94	15453.9	2909.3	2559.81	1566.79	3607.74	3660.9	3607.54
M341T427			0.206478	0.767874	0.0866253	341.18060	426.7200						1726.22	1466.77	1923.34	2086.81	2588.24	1987.93	1875.07	2274.26	1705.66
M245T266			0.229632	0.85713	0.0867397	245.05897	266.0900						2656.8	2934.07	2614.59	3479.03	3219.8	2874.35	2907.07	2909.63	2761.31
M210T173			0.318879	3.25514	0.0867646	210.14764	173.1970						1499.99	3271.69	1339.23	784.221	502.477	590.612	693.383	692.692	728.486
M828T509_4			0.590274	0.563934	0.0867655	828.42096	509.1380						5170.22	5244.03	4489.85	10525.8	10460	5442.92	10042	9743.84	9754.84
M305T298			0.253888	0.718643	0.0867786	305.12399	298.3910						1170.4	1821.21	1102.34	1791.31	1993.18	1912.3	1465.34	1523.96	1464.57
M592T444			0.297617	0.701806	0.0867893	592.25243	443.6590						1377.35	2316.95	1402.72	2519.15	2484.11	2259.47	1801.35	1801.07	1829.96
M693T500			0.120461	0.739511	0.0869084	693.35521	500.1370						607.217	392.946	422.982	655.732	581.223	687.487	601.702	602.33	639.463
M628T366			0.207993	0.641683	0.0869217	627.84078	365.6570						723.923	888.112	801.963	1585.3	1260.91	915.771	965.816	965.807	958.041
M614T186			0.543563	2.45874	0.0869981	613.51599	185.6835						2896.72	6711.22	7381	3309.98	1995.04	1604.58	2410.2	2347.76	2392.4
M1058T503_1			0.422865	0.303797	0.0870201	1057.55124	502.8635						380.147	888.043	1442.98	3606.16	4053.91	1264.21	2058.65	2064.79	2222.71
M942T503_1			0.248728	0.425776	0.0871523	941.54950	503.3020						603.635	423.704	631.097	1706.56	1530.45	658.092	924	920.898	1063.89
M780T43			0.640573	1.31754	0.0871757	780.11354	42.5035						19902.3	27635.6	23459.2	18584.2	15670.6	19631.3	19239.1	19228.6	19770.2
M830T216_1			0.353176	0.508369	0.08728	830.15406	216.3950						1244.23	2052.85	299.55	2420.88	2471.61	2182.35	2105.68	2105.96	2122.54
M217T364			0.245147	0.676553	0.0873407	217.04622	364.3790						1441.76	1322.09	1651.78	2701.37	2152.2	1673.08	1455.36	1484.33	1652.78
M232T503			0.226856	1.79519	0.0876374	232.03535	503.3020						829.268	1639.89	1570.43	823.092	643.369	783.772	1216.32	1122.11	1131.49
M668T191			0.732167	4.21111	0.0876515	667.52581	190.7970						4773.58	5872.83	13407.5	2077.56	2024.3	1610.14	2780.03	2205.6	2787.82
M854T198			0.693166	3.31096	0.0876538	854.48124	197.8230						4120.49	6804.86	12013.9	2657.7	1309.54	2961.03	2437.19	2219.29	2225.16
M527T34			0.404152	1.63376	0.0876762	527.29849	34.3725						4208.02	6889.59	5466.03	3666.11	2310.1	4162.12	3284.99	3460.83	3283.72
M850T39			1.25092	0.698158	0.0877282	849.50550	39.3130						38211.7	37160	28026.3	46657.9	60457.9	40985.2	41033	40838.5	41033
M279T364			0.228232	0.603838	0.0878173	278.94351	364.0400						407.884	865.859	898.063	1410.49	934.558	1251.62	1023.47	973.552	972.938
M119T322			0.260505	0.728546	0.0878204	119.04822	321.5320						1432.96	1965.98	1297.71	2452.12	2087.57	1906.92	1908.19	1834.33	1907.82
M1066T482_3			0.371756	0.786136	0.087862	1065.90433	481.9165						3084.93	4672.75	4140.32	5127.27	5185.46	4822.04	5331.87	5387.06	5411.92
M256T379			0.399615	0.449232	0.0878862	255.97718	379.3245						1351.08	2001.18	787.081	4375.46	2653.93	2184.86	2271.04	2179.07	2271.21
M114T322			0.325873	0.746893	0.0879681	114.05405	321.8590						4237.93	3036.67	2871.13	4321.67	4192.61	5069.64	3485.31	4030.7	4047.53
M881T294			0.189708	0.609963	0.0880083	881.10204	294.2810						390.547	780.305	340.739	767.158	821.1	889.911	632.522	605.224	608.676
M413T397			0.219583	0.698484	0.0880362	413.03053	396.7095						856.355	1132.76	1572.33	1664.7	1874.84	1559.29	1576.27	1460.79	1454.21
M582T442_2			0.368938	0.635285	0.0882593	582.25830	441.7935						1876.82	3004.44	1410.48	3283.85	3748.21	2871.75	2557.77	2557.44	2470.5
M1034T80			0.493747	2.18772	0.0882637	1033.84882	79.7010						2831.47	5969.11	6315.97	3062.77	1338.06	2508.88	3674.11	3667.51	4186.59
M602T184			0.261278	0.856714	0.0884449	602.34539	184.2930						4447.48	4317.09	4895.31	5346.75	5802.29	4795.44	5171.06	5090.66	5090.22
M631T185			0.669925	2.29025	0.0884699	630.54173	185.3235						5186.2	10391.6	12252.7	5831.21	3877.4	2443.13	4203.37	4206.55	3928.7
M198T311			0.540204	0.375223	0.0885698	198.05994	311.1840						2072.62	2337.17	1925.8	7516.58	2522.68	6845.59	5070.54	4233.13	5050.71
M358T448			0.964783	0.575294	0.0885723	358.12079	448.2380						20691.5	9598.72	8457.47	19053.8	24058.5	24240.5	22437.6	22664.2	22438.1
M590T40			0.498988	1.62956	0.0885912	589.72785	39.9790						8380.94	11945.6	6991.34	6636.52	4857.5	5269.98	6267.61	6270.62	6519.71
M867T500_3			0.325088	0.627931	0.0885983	867.19869	500.4890						2427.42	2098.63	1117.04	3575.43	2545.54	2865.82	2426.92	2394.39	2376.26
M222T181			0.174398	0.724078	0.0886506	222.07889	181.0005						770.227	883.812	577.543	1197.98	989.283	894.694	874.741	876.64	825.491
M273T172			2.82419	0.728037	0.0887576	273.08334	172.0665						149798	235182	148180	236210	237353	258761	209093	208917	207143
M309T393			0.318161	0.684568	0.0888015	309.05739	392.6450						1736.37	2573.62	1281.49	2758.92	2809.94	2599.04	2297.44	2274.25	2274.7
M459T216			0.34154	0.57989	0.0888901	459.06661	215.7140						1639.95	2359.36	904.167	2647.54	2366.55	3441.77	2304.63	2441.56	2301.69
M1066T482_2			0.357971	0.67763	0.0889665	1065.77962	481.7545						1905.52	3264.83	2361.12	3719.51	3083.72	4311.21	3327.29	3309.57	3453.33
M585T490			0.378175	0.498624	0.0890961	585.06124	490.4390						1882.47	1844.78	1118.24	4603.72	2600.76	2513.25	2039.14	2285.66	2280.86
M250T116			0.0968756	1.38242	0.0891483	250.25231	116.4860						496.286	442.445	634.489	433.841	327.561	376.613	362.156	356.482	439.714
M82T81			0.807152	0.562611	0.0891534	82.05183	81.0000						4667.81	11528.2	6303.02	16210.4	13056.5	10723.5	10316.7	9808.14	9766.15
M612T183			0.428764	2.41587	0.0891737	611.53693	183.2920						1786.03	4663.52	4385.95	1973.75	1289.88	1221.5	1374.22	1348.42	1390.02
M390T366			0.388767	0.401161	0.0891903	389.97194	365.9660						712.168	1689.29	719.534	3818.85	2064.42	1896.62	1432.36	1388.73	1433.05
M564T483			0.143133	0.82076	0.0892263	563.77336	483.4300						1163.72	932.984	1119.25	1310.06	1438.07	1170.12	1266.79	1339.43	1339.45
M586T389			0.306015	0.628746	0.0892414	586.07888	388.9405						936.315	2012.86	1070.3	2331.43	2074.84	1986.56	1718.4	1713.99	1440.65
M188T51			0.331169	0.433489	0.0894024	188.16383	51.1280						1182.12	1108.68	456.66	2638.42	2553.9	1145.7	1512.72	1416.44	1417.91
M367T265			0.633117	1.74294	0.0894161	367.09215	264.8000						12365	10101.4	14831.3	3249.51	9141.65	9008.18	4379.48	8257.98	8208.98
M817T138			0.562742	1.50068	0.0894286	816.58677	137.6795						8759.96	13035.7	13705.4	9592.59	7100.88	6963.16	8189.64	8235.93	7887.95
M799T203			0.509666	1.60591	0.0894418	798.53928	203.2190						10426.2	6139.59	10431.9	6623.65	5270.53	4917.25	6511.66	6504.72	6719.19
M764T503_6			0.23157	0.567587	0.089449	764.22478	503.2320						384.561	950.849	739.886	1127.38	1545.8	983.164	1241.34	1149.01	1149.75
M513T171			0.263118	0.492771	0.089489	513.26381	170.8780						1048.59	546.238	607.018	1148.45	2086.03	1233.82	1052.46	1052.49	1021.47
M255T365			0.269685	0.615749	0.0895207	254.98177	365.3100						836.031	1206.9	1474.78	2391.23	1455.81	1865.85	1428.17	1319.98	1327.3
M936T503_12			0.429074	0.319701	0.0896845	936.21540	503.3505						571.855	885.405	1592.99	4019.17	4183.71	1338.07	2944.47	2944.29	3072.94
M434T372			0.195551	0.648552	0.0896976	434.44612	371.7660						422.553	760.463	759.246	1172.44	1027.92	794.405	649.147	681.648	681.418
M552T89			0.830996	2.01501	0.0897917	551.50140	89.1425						16723.3	11252.4	24539.9	10032.8	9027.98	7001.4	6640.22	7318.19	6626.31
M434T162			0.488557	0.461538	0.0898402	434.23816	162.0350						3397.73	2293.52	137.306	3621.08	4814.18	4193.31	3585.73	3548.6	3505.63
M340T379			0.556237	0.550494	0.090021	340.04573	378.7860						3843.72	5468.87	1913.68	8602.01	6105.59	5685.48	5897.35	5753.29	5841.58
M795T481			0.449143	0.72656	0.090094	794.69255	480.6865						3988.05	5926.71	3733.47	6742.15	5616.26	6426.31	5681.66	5602.27	5603.22
M191T214			0.255357	0.666588	0.0902503	190.98692	214.4650						1298.54	1515.27	673.975	1605.77	1809.84	1816.69	1318.75	1276.58	1277.2
M370T178			0.285463	0.580431	0.0902712	370.29356	178.3570						1609.53	1413.5	582.374	2479.45	1678.44	2053.71	1663.5	1648.79	1787.77
M398T188			0.613098	2.3656	0.0902768	398.26731	187.5500						3794.2	9707.9	9007.83	4294.58	2596.1	2624.83	3100.7	2963.73	2964.87
M993T503_11			0.272551	0.428378	0.0903535	993.46200	503.1635						586.289	625.934	708.276	2257.16	1058.86	1167.17	1576.78	1422.11	1420.79
M277T320			1.14794	8.59055	0.090512	277.04896	320.1805						3492.33	23742.8	23943.2	1687.91	2375.78	1893.83	14754.3	7678.88	14802.4
M471T34_1			0.377339	1.61279	0.090576	471.23555	34.3455						5142.67	6945.51	4452.99	4416.46	2402.48	3437.34	3872.29	3616.44	3872.76
M103T281			0.513659	0.58868	0.0906409	102.96737	280.7365						3544.67	5059.65	1998.93	4808.11	7148.42	6055.35	5082.37	5076.49	5070.49
M632T373			0.181962	0.7789	0.0906628	631.99711	373.0690						981.511	1191.48	1138.56	1669.23	1276.19	1306.15	1101.01	1069.2	1100.13
M348T366			0.535958	0.527867	0.0907307	347.96177	366.0130						2102.17	4686.63	2297.59	7503.27	5106.85	4603.28	3719	3698.57	3746.83
M236T42			0.531432	0.323876	0.0907482	236.16284	41.8920						1320.93	1834.8	1491.63	7067.7	5186.95	2094.53	1953.3	1820.27	2314.59
M284T366			0.523957	0.360906	0.0907559	284.00814	365.9970						794.002	2844.82	1072.23	6503.34	3235.73	3314.32	2143.25	2090.94	2143.48
M176T54			0.370477	0.503941	0.0907623	176.05428	54.4270						1908.45	1449.49	1321.31	1823.32	4089.45	3372.53	3089.32	3094.58	2809.86
M232T396			0.228927	1.40325	0.0907867	232.08089	396.2480						2451.43	2974.35	2563.78	1285.7	2219.48	2188.45	2821.22	2657.64	2648.68
M533T154			0.490584	0.557409	0.0907935	533.28407	154.4145						2978.91	4350.66	1117.3	4327.52	5557.55	5268.72	3704.4	3562	3702.91
M524T394			0.134947	1.29172	0.0910279	524.07560	393.6180						1072.31	1339.75	1456.95	926.175	939.407	1129.65	1077.97	1079.31	983.638
M783T200			2.99846	4.05603	0.0910627	782.56724	199.8465						46365.8	152307	196499	34754.5	23370.7	39303.3	31470	30959.2	31135.2
M845T503_2			0.209725	0.720749	0.0910705	845.00882	503.1090						1333.47	1183.85	999.588	1855.05	1755.02	1269.44	1372.51	1376.39	1205.82
M554T473			0.201872	0.733907	0.0910814	554.15757	472.8530						835.995	1227	735.175	1221.36	1271.68	1319.67	952.063	1007.61	1007.56
M338T453			0.249824	0.697204	0.0911255	338.03023	453.4890						1141.5	1663.18	848.599	1777.52	1740.14	1722.25	1149.53	1093.56	1150.63
M296T320			0.517736	0.632612	0.0912378	296.04442	319.8750						3948.05	6104.8	3585.84	5393.25	8058.01	8108.06	5825.01	5875.33	5875.39
M420T76			0.424989	3.49088	0.0914537	420.39361	76.1985						2023.8	5542.9	2676.6	1129.41	557.647	1247.24	819.405	819.188	678.694
M934T197			0.856093	3.70375	0.0914848	933.51651	196.9905						4748.07	11470.7	17291.6	4288.53	2795.34	1963.79	4558.59	4591.21	4818.56
M915T137			0.306824	1.95522	0.0916128	914.65980	137.0200						1551.08	2291.76	3293.25	1313.77	1408.6	927.389	1167.61	1167.62	1146.5
M676T180			0.415866	1.60352	0.0916679	676.44617	179.7895						4027.84	7147.61	6445.02	3985.72	3997.84	3005.03	4315.41	4198.91	4227.45
M802T477_3			0.242449	0.675156	0.0918511	802.41516	476.6950						636.117	1350.8	977.763	1586.67	1407.34	1397.09	1407.75	1428	1403.12
M371T475			0.48485	0.665571	0.0918635	371.05661	475.4865						5932.35	5381.87	5492.68	6113.36	8668.28	10470.2	6306.36	6174.28	5812.49
M736T131			3.75696	2.40992	0.0920914	735.57065	130.9930						276205	207305	436329	38865.9	184983	157840	245461	222955	245628
M484T194			0.650013	0.779207	0.0920964	484.28003	194.1970						12064.4	14867.2	11231.9	15327.1	18732.8	14917.6	14087.8	13676.4	14081.1
M370T94			1.0041	0.650063	0.0921019	370.25730	94.3005						13504.3	22638.7	14526.3	31818.6	22439.5	23687	15832.3	16966.5	16981.1
M857T441			0.218788	0.666688	0.0922009	857.09962	441.4585						678.389	1123.63	754.52	1544.08	1096.89	1193.72	932.664	934.332	930.174
M263T464			0.433465	0.507259	0.0923444	263.01235	464.2850						2527.68	2174.26	2015.64	5632.73	5125.09	2485.08	4756.43	4350.24	4726.19
M252T409			0.949896	0.54435	0.0924383	252.10695	409.2540						11341.4	16603.6	5987.75	17003.9	18592.4	26739.9	19163.2	19169.2	17071.6
M849T481			0.174111	0.673738	0.0924423	849.27348	480.6200						480.113	693.036	613.383	1110.26	808.752	732.665	639.332	639.244	612.523
M588T185			0.39737	2.18935	0.0924432	588.39636	184.8050						3690.43	5868.26	3221.34	3208.56	1664.64	964.17	1967.14	1940.71	2103.34
M320T478			0.221196	0.701008	0.0925085	320.06481	478.4600						680.353	1279.7	954.576	1323.29	1532.72	1301.77	1199.08	1168.07	1168.07
M446T496			0.292696	1.41856	0.092527	445.97062	495.8650						3884.04	3391.22	3640.42	1792.01	3404.01	2498.87	2714.35	3048.36	2984.95
M843T503_6			0.22189	0.52243	0.0928382	842.89738	503.2180						771.832	474.727	637.33	1098.18	1671.48	836.343	1157.81	1203.35	1158.03
M256T60			0.19063	0.423704	0.0929063	256.04664	59.7220						530.045	210.857	92.0801	432.343	763.256	770.351	675.118	610.066	602.282
M969T487			0.229447	0.517682	0.0930128	968.71603	486.5330						696.786	603.451	727.954	765.93	1730.19	1421.71	849.636	934.182	850.42
M92T173			0.409981	0.61624	0.0930315	92.02333	173.0665						3746.96	2500.29	2914.83	5018.71	6282.25	3566.76	4418.22	4374.39	4374.65
M997T341			0.431904	4.11367	0.0931199	996.90373	340.9160						1807.36	1933.49	4772.09	931.991	697.804	439.631	1021.71	1015.38	1021.65
M292T371			0.508883	1.23145	0.0932188	292.10168	370.6875						17083.6	14084.9	12986.2	11786.9	12532.7	11536.4	11876	11911.3	11867
M1027T295			0.173345	0.784444	0.093237	1027.09487	295.3140						741.785	1058.33	785.539	1058.99	1184.47	1052.71	932.462	888.047	932.46
M509T240			1.41821	0.593078	0.0933451	509.15861	240.0925						28893.4	37836.6	17330.8	48700.7	57618	35417.8	35303.8	34192.6	35329.4
M872T501			0.22012	0.624039	0.0933553	872.19280	500.9500						905.666	940.477	686.922	1572.43	1569.54	917.17	1237.07	1237.28	1207.02
M1080T484_1			0.311392	0.698786	0.0934023	1079.52438	484.0190						1392.71	2513.07	1950.08	2756.91	3167.81	2455.33	2241.39	2442.79	2230.92
M1198T475			0.199749	0.665714	0.0934422	1197.50051	474.7130						629.514	948.015	664.109	1198.83	1314.32	854.11	1070.43	1078.55	1078.53
M487T442			0.323056	0.774671	0.0934856	487.16269	442.4755						2256.78	3440.84	2729.92	3834.97	3351.62	3692.28	2907.91	2935.14	2912.93
M1018T151			0.503536	2.78245	0.0934981	1017.85222	150.5070						2401.19	7370.83	5077.92	2121.63	1672.7	1542.67	1952.93	1221.07	1958.68
M391T44			0.194673	1.23401	0.0935481	391.35725	44.4395						2873.26	3079.04	2643.37	1934.22	2360.03	2671.37	1782.99	1756.45	1740.53
M300T105			0.520136	0.507555	0.0936039	300.03772	105.0050						1921.48	4821.81	1189.89	4506.69	5330.17	5793.36	6132.45	6187.27	6187.77
M141T310			1.35562	0.565964	0.0936237	141.06487	310.0700						21298.6	34714.2	9822.74	34881.4	43959.4	37483.8	29827.6	31203	31208.1
M343T478			0.473217	0.691554	0.0937508	343.01121	477.7365						4443.72	5806.45	2765.44	6364.36	6358.54	6097.88	5914.7	5843.85	5843.9
M843T216			0.591854	0.60852	0.0938473	843.19432	216.3950						5256.24	7306.5	2466.86	9103.72	7988.77	7606.13	8032.48	7558.7	7559.11
M1091T364			0.163495	0.760954	0.0939774	1090.70937	363.7760						610.897	862.223	917.39	1049.19	1158.37	933.897	865.957	867.738	867.739
M998T505_2			0.319067	0.480948	0.0940697	998.28874	504.6280						1186.13	717.611	1689.93	2685.58	3278.63	1507.84	2051.17	2136.26	2137.24
M1053T503_8			0.57624	0.338015	0.0942374	1052.99617	503.2180						822.201	1927.98	3117.2	7293.47	7522.32	2542.59	5282.59	5282.63	5249.96
M597T186_2			0.608322	1.92398	0.0944122	597.48487	186.2365						5446.78	11349.6	10584.7	6274.66	4154.91	3801.88	4577.15	4440.23	4441.54
M335T216_2			0.583165	0.676047	0.0944478	335.22073	216.3950						6916.56	8914.06	6974.63	8296.03	11982.1	13455.1	7270.67	7315.78	7190.51
M546T366			0.220191	0.63285	0.0945209	546.35990	365.9480						732.259	1017.18	747.338	1672.31	1296.12	976.871	1002.42	1014.15	965.432
M284T576			0.336422	1.39426	0.0945341	284.03178	576.1290						6153.63	6187.26	4431.03	4874	3501.63	3653.64	6172.05	6005.38	6247.02
M206T406			0.118909	1.37645	0.0945663	206.03858	405.7620						709.314	593.859	688.42	355.264	615.741	475.898	583.377	553.055	551.969
M244T66			0.660213	0.688595	0.094816	244.09141	66.4450						14516.2	7861.3	12486.8	15670.2	19653.2	15307.6	13671.4	13906.4	13006.1
M943T101			0.672908	1.83013	0.0949636	942.61789	101.1735						8232.02	17467.6	12800.6	6649.85	7104.4	7282.6	10344.5	9040.79	10323.6
M407T50			0.399157	1.73089	0.0952512	407.35412	49.9585						3769.52	5756.49	5252.55	3761.44	1364.57	3412.11	3425.93	3426.98	3261.88
M581T444			0.439522	0.652399	0.0952884	581.26198	443.6650						2201.58	4513.17	2414.93	4759.26	4787.18	4447.59	3645.53	3485.49	3647.49
M831T510_2			0.277825	0.599103	0.0953793	831.41380	509.6550						1541.92	1187.27	1010.1	2236.48	2594.09	1410.91	2521.78	2419.64	2521.91
M1075T477_2			0.28015	0.552484	0.095396	1075.45157	476.6200						675.745	1380.33	766.991	1932.76	2015.72	1161.3	1421.71	1405.45	1405.45
M651T501_2			0.225508	0.493973	0.0954291	650.82582	501.4005						472.753	597.552	644.147	1230.41	1573.73	666.589	1114.31	1090.71	1014.81
M347T339			0.249801	1.78274	0.0955951	347.18135	338.9460						2058.6	1106.99	2284.83	1101.94	883.763	1071.63	1604.4	1725.73	1741.64
M454T366			0.392881	0.581582	0.0956374	453.92524	365.9555						1572.34	2956.41	1513.35	4397.51	2878.51	3113.04	2637.76	2569.38	2569.53
M172T403			0.290321	1.32446	0.0956767	171.99084	402.9080						3635.03	5277.69	4832.39	3721.06	3497.46	3159.34	4291.3	4317.18	4405.67
M629T126_2			0.783482	2.45734	0.0957955	629.43551	126.1860						13363.3	6989.25	18411.8	7588.32	4848.84	3337.76	3774.28	3244.81	3762.49
M828T509_2			0.613148	0.569062	0.0958741	827.91909	509.2910						5756.7	5762.36	5379.34	12213.9	11484.6	5996.72	11500.7	10333.1	11550.2
M594T194			0.544901	0.800652	0.0958773	594.30540	193.9075						12103.6	13732.6	13186.8	13963.6	15941.9	18833.6	15599.3	15932.7	15935
M646T223			0.487103	2.48895	0.0958832	646.33214	222.6200						4306.71	2869.17	7392.46	2176.07	1862.75	1814.39	1527.3	1629.3	1622.33
M212T212			0.258196	0.667376	0.0960852	212.05218	212.2855						1885.81	1071.15	1085.59	1738.47	2267.13	2051.76	2107.4	2019.74	2016.68
M517T364			0.207416	0.705094	0.09609	516.83142	363.8900						650.958	990.858	1194.95	1516.88	1218.68	1287.69	899.403	907.152	899.295
M143T363			0.237713	0.642168	0.0961053	142.96800	362.8875						743.785	1357.56	816.815	1458.31	1273.05	1812.86	1055.83	1037.02	1058.09
M602T38			0.409641	1.84988	0.0961476	602.48951	37.5140						4920.19	3224.88	6471.59	3106.79	3027.1	1767.5	4192.99	4348.03	4186.38
M307T268			0.802906	7.73942	0.0962477	307.14694	267.7460						11549.9	1592.66	11144.4	871.586	1145.84	1120.66	935.697	934.419	813.716
M939T455			0.245969	0.588248	0.0962864	939.40223	454.5810						913.819	1060.92	752.115	1621.2	1987.54	1026.81	1064.07	1063.91	1099.03
M940T503_14			0.176627	0.525931	0.0963001	940.32465	503.1150						400.594	380.401	438.016	1052.35	794.845	470.622	830.955	835.267	924.455
M480T364			0.218612	0.641651	0.0963327	479.94091	364.3305						541.737	1079.61	585.68	1292.85	1020.72	1126.03	806.29	810.841	820.148
M243T418_1			0.34619	0.599619	0.0963438	243.03707	418.2540						1394.04	2515.98	1042	3215.44	2365.1	2678.07	1827.69	1848.43	1828.06
M584T366			0.40702	0.59396	0.0963955	583.85127	366.0780						1927.69	3188.82	1914.5	5156.29	3435.21	3246.01	3167.98	2992.54	3169.78
M202T100			0.483342	0.591125	0.0964529	202.03379	100.2200						4438.65	4345.16	1719.92	5224.4	5267.77	7276.87	2466.49	2492.18	3397.71
M475T155			0.416788	0.62265	0.0965399	475.27995	155.4690						2461.68	3892.93	1539.36	3694.34	4382.79	4600.9	3478.41	3539.18	3477.11
M275T206_1			0.719499	5.18796	0.0966483	275.06368	206.1445						2568.93	7226.97	11897.4	1203.12	1776.09	1202.24	1726.35	1598.76	1726.57
M114T264			0.663993	2.70177	0.096674	114.05689	263.8760						9144.59	9515.04	9259.33	445.067	8851.94	1036.58	2311.41	2245.22	3923.62
M988T503_10			0.406391	0.315835	0.0968684	988.28956	503.3380						351.298	847.025	1448.28	3743.45	3488.13	1148.12	3208.64	3213.04	3009.07
M953T529_2			0.174845	0.518964	0.0968894	952.62998	529.2880						311.684	409.883	380.602	890.675	833.303	399.81	896.732	841.468	837.502
M504T364			0.24478	0.676031	0.096903	503.90255	364.0710						789.857	1478.67	908.192	1715.21	1376.48	1607.38	1150.3	1167.1	1149.45
M998T505_1			0.421105	0.43707	0.0969167	997.69663	504.5960						1295.79	1995.63	1287.54	3805.5	4834.4	1836.61	3157.53	3209.97	3210.42
M993T508_2			0.636595	0.507741	0.0969332	993.30231	508.3170						3142.44	5002.27	5770.25	10933.6	11195.1	5276.9	8807.08	8374.53	8377.55
M355T475			0.292854	0.614563	0.0971196	355.01798	475.0180						506.734	1503.61	1571.14	2008.71	1961.31	1857.68	1462	1490.24	1490.31
M780T529_5			0.158303	0.592822	0.097162	779.88055	528.8885						317.037	378.332	530.668	851.91	745.478	470.748	602.001	572.805	602.365
M326T251			0.370148	0.669064	0.0972257	326.14447	251.0130						2007.26	3467.92	1767.09	3710.55	3303.52	3810.4	2942.74	2807.58	2942.47
M532T197			0.628843	3.79546	0.0972449	532.27707	196.9740						2412.3	10036.8	7473.95	2172.24	2031.35	1045.59	3041.92	3435.31	3441.02
M994T509_2			0.647049	0.537011	0.0972711	993.70264	509.0900						4704.22	5917.73	5831.96	11100.1	13427.2	6112.55	10638.3	10107	9991.75
M554T174			0.439795	0.75952	0.0973526	554.05481	173.8855						4488.71	6181.83	6055.87	8256.53	6180.74	7585.07	6090.5	4622.67	6119.96
M579T195			0.996609	3.55121	0.0975303	578.52071	194.5330						6939.61	15625.8	24239.4	6964.27	4308.39	1907.33	4955.5	4957.61	4496.31
M646T475			0.30205	0.626027	0.0976456	646.05209	474.7555						1334.18	2061	746.645	2178.41	2140.41	2297.24	1804.82	1769.38	1805.29
M628T373			0.159283	0.675301	0.0976741	628.08810	373.3280						814.431	578.151	540.713	895.856	789.692	1177.32	946.697	955.456	955.48
M821T327			0.205493	1.28284	0.0977266	820.52317	327.2450						2217.61	3122.46	2943.06	2034.9	2221.67	2200.31	1764.65	1644.32	1759.63
M813T122			1.83197	1.67662	0.0977965	812.60591	121.7710						82361.9	94223.5	145789	73391.8	63518.5	55366.4	84553.1	80970	81888.9
M442T366			0.332759	0.51086	0.0978239	442.36951	365.9300						910.393	1761	766.81	3016.72	2064.56	1648.94	1712.93	1661.4	1676.91
M660T173			0.604486	0.78585	0.0979316	660.06154	173.3420						8393.34	12724.7	11052.8	13989.2	12649.7	14298.8	10782.7	10711.3	10784.1
M414T36_2			0.281953	1.81996	0.0980293	414.39318	35.6900						1446.59	2980.24	2236.26	1507.66	1071.57	1081.88	1170.28	1170.42	1154.47
M858T529_1			0.243773	0.450693	0.0980661	857.56817	529.1770						479.807	523.353	706.426	1770.15	1338.68	684.413	1244.03	1198.66	1245.05
M993T508_1			0.583011	0.392067	0.09819	993.10409	507.6910						2213.98	2879.87	2553.05	7563.45	9003.33	2937.28	5528.47	5527.59	5745.44
M189T223			0.458639	0.741869	0.0982409	189.00597	223.3680						5206.5	6386.77	4250.59	6237.58	8244.24	6874.86	4539.92	4537.05	4660.59
M709T441			0.188923	0.688619	0.0983389	709.29627	440.5670						614.576	949.303	470.957	1002.18	948.714	1004.06	776.897	763.154	763.204
M553T445			0.189	0.788951	0.0983505	553.21182	445.1360						1015.67	1301.11	852.135	1322.13	1358.97	1335.53	1170.98	1143.96	1143.7
M354T159			0.380434	0.614135	0.0983976	354.23527	159.3655						2487.27	2679.4	1454.07	2874.4	4608.89	3297.31	2747.25	2991.64	2742.9
M518T411_2			0.21696	0.657025	0.0984423	518.21639	411.1310						657.278	1100.09	831.915	1495.78	982.52	1462.62	1060.02	1074.87	1074.83
M320T336			0.314536	0.612739	0.0984969	320.07411	335.8200						1005.44	2198.94	998.887	2173.35	2188.1	2498.35	1689.63	1640.09	1640.67
M187T162			0.32156	0.463502	0.0985238	186.94244	161.5635						845.637	1663.03	79.4188	2003.93	1702.4	1877.44	1516.85	1517.46	1542.08
M156T200			0.503458	0.241291	0.0985262	156.10088	200.4075						1530.62	465.021	936.595	1520.51	6351.07	4280.69	1758.95	1759.02	1746.11
M982T366			0.216549	0.613355	0.0985651	981.80523	365.9140						714.939	999.729	512.147	1533.94	983.612	1112.99	940.507	930.642	930.666
M793T80			0.491022	1.81462	0.0985801	793.49957	79.5070						6800.46	9708.38	5249.23	2460.56	4622.35	4907.5	5437.69	4953.35	5503
M552T188			0.425185	2.13165	0.0986162	552.26784	187.7050						3049.09	6816.66	4475.97	1387.62	2860.09	2480.3	2900.18	2246.29	2888.36
M513T351			0.598958	1.61621	0.0986738	513.12397	351.3160						13185.6	8683.92	15240.2	5740.19	9337.74	7883.03	9887.79	10033.1	10036.7
M228T294			0.306116	0.58267	0.0988942	228.05993	294.1010						1332.3	1677.69	992.313	1618.81	3002.14	2247.94	1621.26	1726.77	1726.21
M383T303			0.206396	0.751645	0.0989147	383.22746	303.2750						741.515	1269.96	982.642	1364.64	1298.25	1320.53	1106.44	1100.82	1100.92
M249T320			0.222294	0.778439	0.0992143	249.12763	319.6330						1998.48	1914.37	2338.79	3166.93	2444.98	2419.08	2684.17	3003.26	2683.1
M698T457			0.43082	0.46072	0.0992668	698.33048	457.0395						1317.96	2229.75	1717.02	4480.42	4963.78	1982.97	2349.81	2350.05	2415.8
M799T484_1			0.232655	0.425044	0.0994269	798.71852	483.7240						394.886	453.564	590.511	1152.28	1632.38	600.772	773.808	774.359	756.508
M139T287			0.34539	1.4658	0.0994375	139.04935	287.0670						5869.64	4959.34	5240.94	4385.65	4422.59	2155.02	8820.87	8810.48	9116.41
M917T455			0.330083	0.398196	0.0994574	917.42284	454.7350						637.466	1171.13	562.168	2516.39	2502.92	934.47	813.788	842.911	779.835
M537T362			0.241683	0.677117	0.0995885	536.83885	362.1385						849.149	1535.89	1208.51	1412.94	1907.92	1986.26	1107.85	1106.16	789.044
M371T385			0.878709	0.664522	0.0997163	371.05642	384.9380						13631	19863.3	10603	18369.3	22145.9	25844.4	16134.3	16602.8	16136.9
M775T482_1			0.133521	0.82572	0.0997802	775.38603	481.5445						1021.78	921.036	1113.37	1290.71	1342.27	1068.24	1255.04	1249.68	1302.09
M680T35			0.161194	1.58832	0.0998979	679.56551	34.9540						659.419	1141.98	1097.6	542.085	741.856	541.258	578.259	579.056	542.102
M372T367			0.640083	0.551596	0.100302	371.92285	366.5505						3900.64	7413.49	3198.43	11343.3	7892.71	7074.05	6672.43	6578.72	6675.35
M768T205			0.357973	2.10369	0.100401	768.44173	205.2090						2638.51	4867.87	2808.03	2394.14	828.175	1680.69	1493.12	1567.24	1588.79
M997T186			0.1828	1.5888	0.100448	996.56867	185.6670						1064.23	1717.05	1105.48	931.689	851.995	662.676	675.595	755.323	755.638
M709T341			0.256858	2.31737	0.10045	708.57335	341.2815						1055.52	1141.54	2223.44	529.222	870.049	508.28	783.302	793.029	809.089
M626T491			0.458118	0.407602	0.100451	626.31081	491.4080						400.346	2456.47	1373.64	4760.05	3485.3	2133.52	3025.15	3321.94	3010.9
M332T429_2			0.302822	0.732054	0.100456	332.15501	428.5990						1923.27	2767.8	1577.74	2724.12	2911.94	2927.26	2398.74	2406.96	2176.35
M432T290			0.135763	0.644859	0.100723	432.05485	289.7145						343.011	423.873	160.598	515.644	452.374	470.255	566.509	480.191	484.737
M383T436_2			0.19482	0.702434	0.10082	383.07432	436.2920						1087.42	858.721	525.205	1186.8	1194.95	1136.51	904.898	901.736	944.301
M572T456			0.304046	0.589702	0.100929	572.30489	456.4590						954.441	1902.85	715.667	2136.3	2189.92	1732.7	1384.09	1383.75	1331.23
M510T436			0.136483	0.793734	0.100937	510.14360	436.2760						760.957	746.842	697.962	1035.33	991.331	752.31	741.269	732.81	741.292
M828T517			0.804094	0.470299	0.10099	828.25425	517.3430						3215.69	8255.84	6388.34	16237.1	14587.6	7150.9	13728.9	13328	13341.4
M534T38			0.529396	0.772956	0.101035	533.50158	38.1340						8397.74	10748.3	11934.3	11466.7	14034.8	14708.2	10224.3	10052.1	10053.9
M113T204			0.341445	0.5954	0.101174	113.04496	204.1565						2883.15	1534	1533.2	2643.12	3176.71	4174.04	3181.85	3335.83	3181.26
M928T202			1.20717	5.26885	0.101309	928.48075	201.9100						11775.4	13697	35685.1	6587.6	2678.28	2341.49	4423.22	4400.25	5045.24
M485T373			0.3309	0.614592	0.101328	484.97100	372.9415						1154.8	2075.85	1699.21	3483.31	2322.28	2215.78	1930.32	1852.68	1932.31
M564T193			0.480708	0.729247	0.101344	564.24165	193.4550						7651.01	5907.93	6056.03	7008.23	10298.7	9590.7	8150.12	8312.98	8143.8
M948T436			0.257153	0.794398	0.101357	948.40671	435.6955						1767.74	2426.65	1853.86	2804.51	2417.3	2391.82	2199.9	2199.89	2193.72
M728T214			0.610245	1.92933	0.10149	728.41033	214.0585						5667.14	9135.49	12941.4	4898.75	4864.14	4617.28	3934.16	3941.98	4270.49
M468T36_1			0.36676	1.58653	0.101558	468.28117	35.6070						4107.67	6821.19	4389.45	3010.28	2969.83	3675.1	3194.26	3196.07	3288.23
M605T174			0.721697	0.760611	0.101591	605.06135	174.4180						10925.6	17027.2	13334	18732.7	16101.6	19446.8	14134.8	14121.8	14044
M121T288			0.153526	1.37408	0.101635	121.03865	287.6755						1120.37	1111.8	920.576	528.288	890.308	875.84	1726.59	1697.71	1521.29
M278T379			0.390474	0.485215	0.101647	277.95901	379.1200						1499.31	2131.31	1023.92	4572.78	2803.51	2216.45	2496.71	2437.27	2438.27
M599T194			0.621091	0.585891	0.101693	599.43755	193.9105						6673.57	6996.84	3634.85	6829.73	10422.7	12284.3	9303.13	8669.33	9299.36
M786T206			0.690483	2.99247	0.101722	786.45450	205.9515						3661.9	13195.6	9812.31	2713.28	2876.92	3322.11	3355.01	2960.3	3363.08
M497T365			0.494219	0.476278	0.101843	496.95593	365.1700						1197.57	2648.38	3025.82	6497.18	2877.29	5053.61	2534.86	2246.41	2537.69
M285T268			0.332206	0.609322	0.101958	285.16496	268.2020						1358.82	2416.82	942.424	2922.4	2279.97	2540.77	2046.45	2047	1959.65
M319T287			0.227413	0.604068	0.102022	319.09816	286.6610						545.007	1085.58	494.22	1395.34	1061.92	1060.24	696.865	696.241	726.924
M250T176			1.47076	0.688266	0.102112	250.10360	175.5010						39261.9	58614.7	28780.5	58572	59439.4	66012	52772.1	53066.7	52772
M263T365			0.460869	0.724332	0.102174	262.98038	365.1410						3259.99	5412.12	5694.91	7310.01	5956.81	6568.02	4867.33	4868.15	4710.89
M275T426_2			0.154829	0.790176	0.102246	275.25927	425.8770						805.455	992.368	952.993	966.325	1301.1	1213.84	1385.6	1370.18	1612.24
M564T477			0.221649	0.604354	0.102378	564.21290	476.7390						530.555	1005.3	606.398	1290.02	1398.01	856.676	956.344	983.849	955.529
M108T295			0.202916	0.649613	0.102559	107.68022	294.6170						1092.12	870.868	521.205	1232.71	1071.39	1520.01	1161.7	1159.4	1296.49
M580T393			0.201669	0.768175	0.102582	580.06847	392.6225						1778.75	1380.44	1435.05	1703.58	1953.27	2323.86	1791.49	1703.68	1788.29
M293T323			0.452056	0.729818	0.102747	293.06209	322.7650						4244.24	6031.95	3378.35	6267.53	6512.96	5929.01	4816.4	4789.05	4753.15
M1064T480			0.206642	0.707284	0.102871	1064.48629	480.3065						902.033	1162.44	591.769	1159.22	1350.16	1246.18	1128.01	1130.58	1070.31
M859T428_2			0.23911	0.565894	0.10308	859.12978	427.6000						386.599	1065.53	710.894	1202.81	1606.41	1013.08	933.335	912.815	932.903
M103T242			0.243784	1.84982	0.103103	103.03805	241.6760						899.127	1733.14	2008.97	900.05	876.26	732.719	838.106	916.604	822.124
M1055T460_1			0.186721	0.615279	0.10311	1054.55465	459.8650						386.676	752.181	348.173	929.752	805.058	682.029	604.488	593.901	593.956
M1034T493_5			0.343611	0.463502	0.103134	1034.24217	493.1020						504.233	1615.1	874.208	2944.04	2095.18	1419.32	1762.69	1734.19	1750.84
M919T342_1			0.393339	3.11238	0.103148	918.98560	341.5135						1946.57	1713.67	4407.6	1055.71	731.042	805.42	1086.94	1064.68	1063.98
M259T296			0.371494	0.759202	0.103218	259.09175	295.5210						3861.35	4468.2	2620.28	4639.56	4898.78	4884.48	4591.86	4630.72	4626.7
M992T477_1			0.21815	0.62025	0.103246	991.98482	476.9775						1054.72	816.198	528.502	1461.41	1469.96	937.094	1045.77	1010.25	1010.23
M501T174			0.528735	0.768467	0.103261	501.05202	173.7020						5729.87	8904.41	7462.43	10514.9	8714.47	9524.93	7357.63	7294.71	7357.46
M685T35_2			0.607911	1.91645	0.103308	685.43384	34.9870						7971.71	15543.6	8977.24	6953.72	4877.85	5123.05	5317.87	5317.91	5335.38
M1067T482_4			0.23094	0.690319	0.10341	1066.78168	481.5610						750.745	1365.74	887.33	1626.73	1265.46	1459.16	1409.13	1378.39	1376.91
M1190T174			0.386847	0.52881	0.103561	1190.09097	173.8460						1575.88	2790.51	530.138	2818.16	2898.12	3543.25	2938.93	2940.25	2876.67
M130T242			0.373055	1.41246	0.103665	130.09647	242.0600						6092.17	8528.8	5550.95	4459.98	4713.48	5107.99	6168.82	6081.32	6153.29
M289T370			0.159191	0.515989	0.103683	288.92748	369.8305						115.951	398.516	263.361	566.473	339.327	601.65	280.603	280.478	293.543
M546T204			0.220672	0.619867	0.103925	545.85789	204.0040						1094.15	998.617	437.225	1554.81	1095.83	1430.87	1132.65	1111.08	1110.68
M626T184			3.87271	2.21262	0.104076	625.51746	184.4580						176978	446235	366988	214367	115216	117942	140119	139442	139616
M942T481_1			0.180703	0.642691	0.104103	941.78800	481.3275						773.645	561.929	622.579	934.73	1326.44	785.635	769.824	761.767	769.688
M571T375			0.336541	0.671432	0.104233	571.01744	374.8935						1888.47	2883.66	1668.56	3806.98	2654.88	3130.6	2824.45	2765.67	2824.87
M710T510			0.790189	0.728023	0.104275	709.93231	509.5200						16753	18617.8	17071.5	28077.6	25948.2	18007.9	27783.4	27058.9	27287.7
M257T54			0.677066	2.28386	0.104278	257.22129	54.3000						11756.2	9661.74	4227.53	2819.47	4427.88	3981.67	5101.01	5102.81	4803.59
M381T222			0.414065	0.658228	0.104444	381.08806	222.2320						2536.73	4416.77	2408.07	4086.99	4606.73	5528.66	4602.54	4699.58	4699.36
M219T281			0.306625	0.700907	0.104457	219.01587	280.5380						1502.59	2552.59	1401.43	2673.41	2595.39	2516.27	2719.25	2659.91	2659.15
M369T388			0.135597	0.771625	0.10459	369.08932	387.8605						990.052	603.066	904.512	1096.98	1077	1062.87	875.313	801.544	873.971
M724T493_1			0.383294	0.419465	0.104776	723.97214	493.3970						1008.35	1481.79	1108.87	4365.05	1745.07	2469.87	1631.53	1584.05	1634.43
M718T178			0.528361	3.2877	0.10491	717.58684	178.0720						2471.49	3769.25	7246.32	2231.08	670.336	1200.86	1772.96	1769.5	1769.51
M624T115			1.0465	1.70631	0.104996	623.50138	115.3330						42148.9	28988.7	24395	25222.1	13864.2	16901.6	22135.8	22071.2	24090
M138T171_1			0.472782	0.162429	0.10509	137.56471	170.6980						392.745	841.152	322.816	4232.87	4685.51	665.568	1269.21	1183.92	2188
M665T222			0.289699	0.67002	0.105209	665.14474	222.1315						1310.47	2222.5	1236.91	2331.68	2047.7	2739.62	2386.76	2501.09	2382.62
M343T48			0.19714	1.85142	0.105248	343.37505	47.8940						908.531	1719.05	1026.87	477.129	740.716	756.016	434.077	470.038	598.088
M703T218			0.353271	2.15483	0.105347	703.36202	218.1995						2605.34	1836.05	4380.27	1481.56	1307.49	1304.85	1328.08	1327	1375.46
M1132T503_4			0.202829	0.531947	0.105399	1131.85314	503.2510						364.302	532.164	741.851	1049.16	1366.26	664.431	1051.85	942.137	1053.3
M1051T503_7			0.290229	0.477292	0.105403	1050.93449	503.1080						823.531	1039.76	738.036	2025.12	2464.5	960.569	1316.22	1323.16	1167.31
M536T129_3			0.363518	1.59944	0.105433	536.36382	128.6330						4492.72	6906.63	4086.3	3805.51	2850	3026.41	2453.03	2480.69	2487.02
M891T477			0.237478	0.684318	0.105448	890.74326	476.8920						1300.51	1545.72	877.753	2122.8	1457.99	1861.09	1650.02	1509.76	1650.57
M448T171			0.213941	0.705758	0.105481	448.04825	171.0710						1430.42	1230.64	823.968	1576.95	1429.8	1931.23	1359.7	1335.37	1501.74
M946T365			0.159978	0.744423	0.105494	945.75609	364.6700						661.457	827.465	903.343	1147.25	853.974	1212.36	998.365	972.97	973.929
M169T162			0.206382	0.536482	0.105555	168.95372	161.7885						873.655	472.957	173.881	910.393	870.782	1053.01	798.086	797.796	820.46
M768T176			0.743186	1.83294	0.105616	767.54276	176.1410						16740.6	9567.1	21382.8	9422.98	7839.43	8756.14	14068.9	14137.4	13204.9
M896T198			1.03168	3.25733	0.105676	896.48872	198.2930						11759.3	12205.6	29185.3	6764.56	2721.31	6831.19	5657.16	5286.32	5288.93
M437T34			0.555565	2.40956	0.105851	437.36117	34.3945						3374.71	9715.45	6867.79	3490.24	2448.66	2343.91	2875.88	3107.54	2891.33
M518T38			1.39014	1.57366	0.105909	518.49164	38.1290						43833	74098.3	73556.5	47036.2	30714.9	43932.1	40647.5	38836.2	38769.5
M1066T482_6			0.404281	0.777864	0.105961	1066.27860	481.9165						3643.56	5535.57	4056.18	6013.87	5350.5	5650.57	5590.37	5494.22	5493.9
M825T184			0.681234	1.48366	0.105965	824.54049	184.0055						21190.8	17137.4	26320.5	18638	13047.2	11888.8	16395.9	15846	16415.2
M176T188			1.06679	0.504094	0.106092	176.03666	187.8320						17637.7	16096.2	3539.62	32176.2	22038.9	19726.7	21311.3	21122.3	23591.9
M1122T503_6			0.602229	0.382486	0.106097	1121.86094	503.1150						2899.64	1598.6	4128.95	8832.38	10334.3	3388.82	6901.26	6713.65	6716.97
M304T414_2			0.365131	0.604086	0.10612	304.07841	413.5520						2534.4	2587.03	1184.65	4355.02	3374.52	2709.52	3345.38	3222.46	3226.15
M839T501_6			0.288129	0.47778	0.106167	839.40701	501.3220						1113.92	711.375	1042.84	2714.72	2218.5	1069.82	1557.02	1617.39	1616.63
M162T239_1			0.231493	1.93812	0.106261	162.02093	239.0910						1175.82	2282.44	1262.17	978.468	670.756	786.344	699.848	699.159	682.639
M357T31			0.226149	0.718295	0.106274	357.14570	30.9700						1061.04	1451.98	791.731	1491.84	1689.25	1419.73	1430.11	1410.37	1409.86
M683T216_2			0.279453	0.441525	0.10632	683.19279	216.4355						628.793	1234.96	37.0014	1562.64	1096.59	1645.74	1317.89	1309.25	1309.28
M978T341			0.475308	3.96674	0.106439	977.92675	340.6490						2349.84	2190.95	6050.52	1193.58	847.732	628.713	1359.66	1360.18	1358.53
M118T353			0.286332	0.689998	0.106567	118.06009	353.1410						1234.16	2188.08	1187.47	2134.91	2354.57	2191.27	1579.27	1645.54	1598.65
M1163T501_2			0.143774	0.730089	0.106567	1162.92059	500.9840						512.9	619.003	445.729	802.921	795.471	562.485	808.901	892.636	885.267
M332T409			0.313231	0.690163	0.106619	332.15422	408.8175						1561.35	2619.68	1356.18	2589.97	2831.72	2601.35	1955.16	1993.56	1955.1
M273T35			0.219221	1.49515	0.106629	273.18367	35.0945						2262.26	1625.86	2355.67	1294.59	1033.07	1848.38	1569.49	1569.4	1441.04
M740T150			0.380348	2.05873	0.106653	739.58026	150.0120						2749.79	2587.83	5195.45	1606.81	1393.86	2115.64	2057.63	2021.82	2019.52
M248T439			0.110076	0.843485	0.106796	248.03098	439.3185						882.152	815.68	1054.39	1095.7	1012.94	1154.27	1189.28	1079.53	1083.88
M867T197			1.23871	2.83746	0.107137	866.51431	197.4770						15406.7	22888.9	42942.5	13607.1	7349.09	7674.34	9781.08	9516.19	9652.82
M344T67			0.889433	1.79322	0.10733	344.35133	67.0500						14647.6	31303.2	24264.6	14672.6	14038.6	10444.9	9023.2	9009.01	8503.72
M130T47			0.376616	0.791798	0.107335	130.08531	46.9900						5699.17	5831.23	5116.45	5743.34	7256.27	8024.5	5397.75	5409.74	5114.14
M646T345			0.247558	0.543339	0.107352	645.76615	345.1810						517.583	1055.42	675.244	1677.95	862.953	1596.94	716.823	829.242	719.922
M690T180			0.290646	2.4674	0.107396	689.55347	180.4065						1061.7	1446.25	2403.2	1107.12	242.452	640.84	738.607	715.166	739.692
M832T510_1			0.299081	0.515824	0.107438	831.58291	509.9985						1305.86	1080.94	994.799	2754.61	2619	1182.14	2379.86	2318.08	2317.58
M332T223			0.27767	0.708578	0.107608	332.24214	222.6845						1534.05	2214.14	1199.06	2573.26	2103.67	2305.01	1963.59	1918.86	1963.48
M889T185			1.01755	2.19486	0.107641	888.56492	185.0555						12048.1	28124.9	27620.7	15692	8561.46	6633.95	9549.57	9550.11	9202.05
M510T195_1			0.620614	0.688277	0.107647	510.31678	194.5645						9019.37	10987.1	6097.32	12936.3	10306.1	14683.8	10572.2	9661	10570.3
M710T509_5			0.603704	0.69188	0.107685	710.36105	509.3965						7271.82	9537.1	7628.12	13627.4	13123.1	8569.25	12322.8	11996	12248.8
M543T427			0.644269	0.635516	0.107731	543.10376	426.8620						4430.63	9548.08	4678.15	10581	9013.64	9762.32	8058.23	7745.58	7745.57
M497T164			0.430728	0.618783	0.107752	497.13026	164.4820						3610.83	3744.81	1302.6	4151.83	4545.12	5295.42	4399.58	4452.27	4400.04
M337T474			0.217414	0.545885	0.107752	336.89281	474.0965						447.931	907.484	425.428	1146.16	750.105	1366.04	758.17	715.384	759.03
M434T92			0.272692	1.51116	0.107808	434.38164	91.6930						2740.51	4105.42	3191.76	1684.17	2024.44	2933.78	1114.24	1028.23	1115.87
M442T475			0.613082	0.538756	0.107812	442.05665	475.0465						3121.17	7112.13	1897.71	8516.71	7476.58	6523.4	5966.66	5872.53	5870.3
M488T478			0.239338	0.716077	0.107898	488.00156	477.5570						1150.42	1711.05	939.569	1746.75	1645.58	1915.82	1506.51	1506.26	1411.1
M833T188			0.918402	2.17525	0.107922	832.50991	188.4415						8821.98	22939	22152.5	10272.2	6622.97	7889.78	6960.36	6956.52	6773.22
M226T46			0.407556	0.548793	0.107984	226.14117	45.8505						3337.13	1461.71	1384.64	2912.81	4694.2	3660.4	996.706	1979.2	2013.48
M78T374			0.176945	0.804264	0.108094	78.00792	373.6650						999.644	1222.8	886.764	1223.11	1432.69	1210.1	1266.07	1265.98	1243.85
M361T348			0.293331	0.885067	0.108097	361.03842	348.2725						6018.24	5500.74	5351.06	5789.13	6755.84	6515.78	6410.58	6309.69	6312.62
M576T192			0.617602	3.08199	0.10816	575.50089	192.1150						2646.19	9486.26	7867.91	3587.48	1376.53	1525.43	2833.61	2762.26	2767.52
M1089T376_1			0.369522	3.86627	0.108208	1088.52467	376.1830						1665.5	1203.25	3756.9	672.517	700.508	340.681	980.41	965.35	928.334
M834T34			0.332503	0.592396	0.108314	834.23693	33.8845						1578.21	1577.96	2723.91	3840.31	2246.11	3839.5	2976.23	3065.26	3006.72
M305T477			0.763958	0.70595	0.108361	305.02658	477.1930						10386.1	16293.3	8462.16	16719.8	16919.2	16140	14570.3	14235.1	14237
M279T463			0.420484	0.385561	0.108416	278.98619	462.6690						897.315	1713.1	1162.62	4382.96	4014.23	1388.66	1829.08	2123.87	1821.03
M770T302			0.0939285	0.859735	0.108446	769.92388	301.8370						631.728	623.018	597.943	754.432	623.512	777.01	594.66	573.656	595.465
M354T67			0.494108	1.38246	0.108672	354.33582	67.1135						11890.4	16102.6	11019.5	8369.29	8940.79	10909.6	7803.53	8057.97	7785.14
M706T508_3			0.270182	0.393114	0.108704	706.22251	508.2065						568.117	574.558	565.498	1940.41	1807.19	597.632	933.501	945.923	945.86
M594T36_1			0.463064	1.66341	0.108714	593.51009	35.9390						4163.12	6854.7	8231.37	4546.37	3477.4	3548.37	3032.3	3276.26	3016.43
M409T389			0.257523	0.599629	0.108717	409.01242	388.6035						987.548	1331.17	398.277	1341.31	1717.44	1472.37	1169.31	1146.43	1146.07
M243T462			1.10714	0.517121	0.108726	243.02562	461.6660						7016.99	20104.4	10733	30236.9	26710	16255.2	12356.2	15182.8	13535.3
M415T34_2			0.277643	1.41944	0.108847	415.17396	34.3530						2558.48	4130.99	3469.12	2496.93	2051.75	2608.06	1893.51	1891.11	1982.69
M626T436			0.197467	0.735331	0.108947	626.21360	436.2480						1314.83	1308.24	969.713	1901.22	1299.52	1685.19	1254.84	1329.16	1327.88
M741T146			1.83249	1.57983	0.109055	740.51962	145.6260						73742.3	126553	137204	78701.9	71194	63734.2	68281.2	67712.6	67717.2
M266T491			0.36527	0.615249	0.109107	266.06199	490.6230						1404.24	3031.88	2054.62	2606.64	3878.59	4064.53	3287.2	2605.42	3303.22
M468T210			0.207618	0.628967	0.109218	468.27024	209.6620						467.766	978.109	448.769	1102.79	989.997	919.518	782.725	867.082	780.2
M171T159			0.35739	0.770417	0.109281	171.14814	158.6700						4484.82	3812.93	2917.42	4320.45	5347.59	4889.24	4714.83	4713.92	4793.09
M996T503_1			0.302318	0.374981	0.109315	995.52112	503.3505						337.606	882.757	651.539	1917.86	2341.23	732.9	1718.83	1606.28	1606.72
M828T509_3			0.750518	0.532162	0.109397	828.08608	509.2110						8675.56	7308.4	6510.35	17118.8	17357.4	7793.45	15228.7	13521.7	15240.3
M788T43_2			1.66337	1.39477	0.109555	787.60126	42.5035						146943	118304	189785	105665	106690	113886	122438	122467	126956
M545T436			0.245798	0.754181	0.109647	545.21913	436.2645						1585.93	1915.28	1105.05	1952.62	2164.12	1990.88	1856.76	2000.48	1856.63
M679T35			0.21272	2.00751	0.109721	679.34061	34.9490						1127.32	1954.87	907.843	776.689	546.428	664.426	585.105	663.709	660.367
M602T366			0.263277	0.620145	0.109858	601.89969	365.8865						830.552	1342.7	1169.6	2384.63	1580.19	1425.62	1316.92	1277.66	1316.96
M105T365			2.67265	0.603712	0.110012	104.99183	365.2840						47547.6	119344	121509	195979	132759	148973	104124	103565	103565
M726T37			0.771745	2.02304	0.11007	725.52458	36.9630						9929.21	20785.3	18914.3	9431.12	11455.2	3645.53	10317.3	10643.1	10301
M1136T188			0.335353	0.666507	0.110266	1135.66892	187.8670						2656.74	2195.52	1296.78	2561.63	3611.45	3052.68	3124.95	3093.32	3124.63
M200T152			0.790704	2.11806	0.110299	200.23618	152.4390						10121.6	24162	14351.7	8065.02	6724.92	8172.24	6601.6	6731.58	6597.72
M758T147			1.03853	1.49205	0.110379	758.19808	146.8560						39858.5	38449.1	61031.5	33556.7	27933.6	31897.2	37708.4	36432.3	36396.8
M370T114			0.363521	0.551079	0.1104	370.33096	114.1780						2571.39	1462.1	620.037	2335.32	3180.51	2928.56	1425.47	1569.87	1566.35
M436T326			0.32095	0.590566	0.110414	436.09547	326.4410						1477.88	2078.13	865.192	3134.3	2450.87	1901.2	2075.13	1961.25	2075.67
M319T399			0.203279	0.79969	0.110504	319.04389	399.0850						1794.05	1668.44	1413.78	2292.39	2078.49	1726.82	2026.74	1987.26	1986.7
M148T302_1			0.272766	1.30135	0.110531	148.09604	302.4400						4748.3	4529.33	3653.87	3066.3	2856.41	4014.3	3612.59	3875.04	3625.58
M1052T193			0.509174	0.610642	0.110595	1051.57623	193.2840						4394.92	4950.27	2372.36	4771.65	8007.76	6409.52	5539.58	5362.33	5543.3
M416T366_1			0.395335	0.568076	0.110713	415.91221	366.0140						1898.68	3056.45	1035.26	4371.53	3369.45	2804.07	2716.64	2716.71	2675.75
M335T91			1.24946	0.692932	0.11079	335.22073	91.4880						26260.8	42381.7	21514.5	46609.5	41319.8	42180.3	26489.1	26120.4	26129.7
M892T500_1			0.395619	0.681879	0.11081	892.28839	499.8735						2574.65	3970.73	3092.65	5252.75	5389.55	3492.2	4118.48	4206.15	4116.48
M162T443			0.65754	0.701133	0.110836	162.11148	443.1720						12390	13067.7	9419.55	15363.1	13611.4	20769.6	13652.9	13315.7	13304.2
M420T372			0.227563	0.62252	0.11094	419.98232	372.0430						550.389	972.19	915.462	1709.74	1094.63	1112.03	886.018	886.334	924.101
M668T477_1			0.433659	0.707223	0.11112	667.80989	476.5910						3365.29	5303.54	3137.77	5119.52	6379.77	5195.01	4470.99	4468.52	4329.26
M569T487			0.302113	0.710473	0.111182	569.07846	487.1150						2031.05	2465.85	1289.73	2534.36	3066.22	2544.17	1832.46	1911.67	1913.62
M108T425			0.0721937	1.10472	0.111241	108.04350	425.1665						852.129	747.898	791.931	728.987	681.37	754.861	1118.9	896.892	873.455
M907T34			0.292619	0.531749	0.111303	907.25816	33.7645						1043.3	1348.11	1205.38	2452.12	1288.07	3023.89	1443.4	1443.16	1508.34
M279T324			0.498504	0.719774	0.111346	279.04674	324.4885						4317.88	7256.25	4191.48	7143.26	7345.26	7415.04	5505.25	5553.05	5505.44
M254T475			0.318669	0.559896	0.111422	254.08597	475.2100						789.31	1433.68	1819.87	3062.9	2545.92	1611.91	2162.8	2162.75	2197.65
M190T294			0.249877	0.759629	0.111433	190.01818	294.1050						1997.46	2405.6	1840.48	2590.24	2354.08	3274.88	2456.35	2463.12	2613.25
M424T379			0.364094	0.555774	0.111444	424.02779	378.5505						1742.39	2444.9	835.8	3840.87	2960.42	2236.71	2594.57	2526.36	2526.6
M137T8			0.229392	0.716887	0.111498	137.10628	8.4470						1365.26	1456.25	1289.13	1651.61	2434.14	1648.26	1501.18	1469	1485.36
M525T436			0.162165	0.825521	0.111653	525.21051	435.9780						838.204	1114.19	817.139	1130.36	1108.91	1115.62	900.823	899.491	904.491
M1101T476			0.277448	0.762854	0.111729	1100.55557	476.3500						2253.16	2542.49	1581.54	2473.12	2943.51	2943.02	2740.45	2738.35	2648.87
M903T182			0.393399	1.66269	0.111729	903.49539	181.9860						3082.97	6056.24	5201.14	3496.25	2565.75	2562.79	4129.36	3829.79	3837.28
M230T60			0.45988	0.580129	0.111783	230.06485	60.3800						2814.94	4296.56	991.534	4452.51	4793.13	4722.01	4726.19	4570.7	4565.92
M391T119			0.271918	0.641651	0.111857	391.18732	119.0550						1670.66	1375.28	1745.13	1757.91	3226.55	2482.31	1812.47	2284.29	2289.3
M1055T460_2			0.183823	0.702762	0.112008	1054.89111	460.2290						687.988	934.546	440.295	989.206	990.935	955.174	1048.66	1057.82	990.588
M305T163			0.249085	0.529143	0.112032	305.01885	162.8590						1206.62	733.648	260.68	1153.56	1289.78	1716.13	1840.99	1841.81	1891.06
M233T156			0.17604	0.634349	0.112032	233.04933	155.5390						850.357	477.656	452.695	751.932	926.807	1128.4	971.276	968.043	918.032
M810T463			0.305812	0.544172	0.112162	810.32214	462.5445						707.837	1629.21	1085.78	2230.57	2690.54	1368.85	1582.25	1539.38	1540.07
M771T35			0.514354	1.51161	0.112274	770.58125	34.9740						8262.97	11811	14107.3	5884.79	8699.49	8028.26	9000.64	8999.96	9360.32
M928T478			0.159509	1.34648	0.112505	928.15024	477.5570						1340.09	984.31	994.132	709.412	784.683	970.491	976.044	976.163	964.583
M115T206			0.382617	0.713877	0.112598	115.12202	206.0400						4404.44	4281.06	3070.92	6782.64	4906.99	4778.79	5318	5317.96	5353.38
M548T248			0.439157	2.76488	0.112604	548.32534	247.5710						1510.03	3574.9	5105.72	1711.32	1034.75	939.673	1321.45	1253.03	1252.76
M151T361			0.400392	0.66434	0.112677	150.99683	360.7000						1684.78	3904.59	2375.98	3933.61	4174.82	3881.43	3146.47	3185.68	3103.99
M104T263			2.79347	40.7032	0.112767	104.05657	262.5630						129616	3273.62	131730	1040.94	2845.2	2615.05	2467.13	2408.1	2270.19
M173T362_1			0.409293	0.616628	0.112805	172.97902	361.9700						1156.15	3397.04	2357.91	4029.76	3167.3	4010.84	2884.88	2820.12	2884.82
M547T375			0.378235	0.68509	0.11282	547.05643	374.6145						2562.01	3873.18	2062.04	4772.34	3571.16	4059.57	3621.73	3503.56	3621.45
M353T66			0.23268	0.661988	0.113011	353.23467	65.6445						1769.19	947.214	906.349	2040.93	1636.56	1795.05	1778.69	1779.82	1725.69
M941T502_1			0.304998	0.383276	0.113017	940.82199	501.6895						561.818	793.408	716.267	1673.77	2802.55	928.384	1188.44	1187.79	1163.49
M497T174			0.517408	0.779869	0.113032	497.05826	174.3900						5539.54	9013.2	7284.24	9459.87	9017.34	9523.62	7815.7	7817.51	7743.91
M346T76			3.03233	1.9652	0.113253	346.33050	75.5840						221411	408218	198916	147327	120825	153457	96468.8	96423.9	93716.7
M734T365			0.183583	0.716033	0.113309	733.80441	364.6885						681.402	971.607	758.829	1357.8	902.203	1108.33	907.294	956.874	907.34
M518T428_2			0.336813	0.684606	0.113332	518.20817	427.5630						1479	2858.55	1860.22	3427.23	2634.49	2991.32	2223.13	2223.12	2204.7
M156T198			0.505151	0.681271	0.113455	156.14838	197.9120						7038.84	4675.59	3699.47	6910.18	8857.25	6857.77	7033.93	7381.53	7031.86
M628T159			1.72677	3.27238	0.113561	627.53142	159.2070						28004.4	39145.7	84570.5	16275.2	18016.3	12072.5	16004.1	16721.1	16721
M518T428_1			0.46078	0.672006	0.113696	517.70694	427.5295						2691.35	5322.22	3046.44	6048.6	4874.64	5534.95	4031.22	4056.18	3911.29
M398T323			0.283301	0.523802	0.113731	398.14009	323.2000						1121.57	1160.26	786.603	2765.12	1861.95	1230.93	1682.42	1505.95	1684.68
M195T363			0.235491	0.703955	0.113793	195.01111	362.6940						825.866	1543.13	912.542	1495.26	1592.55	1573.76	1232.89	1253.23	1237.54
M380T238			0.274778	1.90724	0.113882	380.13970	237.9840						2429.31	1136.89	2553.51	1393.68	916.282	898.699	1263.86	1432.63	1433.53
M250T208			0.731236	0.451157	0.113922	250.07874	207.8060						9279.34	3329.1	498.82	9425.96	10651.3	8975.3	8976.11	8767.44	8981.6
M400T386			0.178488	1.96356	0.113981	400.03879	385.5580						540.79	1225.99	1000.61	435.982	655.223	318.169	604.205	672.04	604.789
M710T217_1			0.285849	0.510011	0.114005	709.65642	216.6190						849.81	1441.16	175.27	1868.14	1583.6	1383.93	1539.76	1494.7	1500.65
M203T364			0.721759	0.532696	0.11407	202.96813	363.7670						2382.41	8584.8	5217.14	12562.4	7344.32	10475.2	6078.48	5878.75	5879.93
M615T374			0.24145	0.696961	0.114211	614.98117	373.7935						1034.67	1575.39	1002.95	2070.36	1662.99	1450.6	1165.2	1288.97	1288.7
M525T377			0.0971921	1.20163	0.114518	525.02709	377.1575						1124.69	1144.11	1408.1	1028.26	1094.72	936.958	1165.75	1239.49	1180.44
M699T319			0.395597	1.98615	0.114669	699.24615	319.1570						4973.24	2536.89	5060.32	3343.81	1621.94	1363.3	1755.08	1757.99	1721.9
M381T469			0.182245	0.714404	0.114777	380.85646	469.4100						563.276	926.265	641.731	1122.76	1035.39	825.133	920.982	921.345	883.818
M989T503_9			0.520442	0.323981	0.114793	988.99628	503.1120						791.555	1440.41	2486.08	6476.78	6343.1	1742.86	3258.15	3151.7	3147.4
M699T35			0.446798	1.71675	0.114814	699.37245	35.0260						4658.61	8330.73	6294.81	4881.13	2178.35	4173.47	3858.19	3856.85	4031.47
M668T479			0.204167	0.706522	0.114843	667.55964	478.7770						858.096	1236.82	665.36	1169.11	1265.55	1472.19	1045.57	1045.06	942.647
M822T497_2			0.207454	0.650275	0.11493	821.74083	497.2550						694.443	1022.59	584.122	966.472	1487.17	1085.1	728.314	672.86	730.924
M83T38			0.18798	1.22911	0.114959	83.08447	38.1360						3047.16	3448.37	3987.37	3150.64	2541.33	2836.87	3068.21	3074.19	2672.52
M375T365			0.889823	0.458796	0.114977	374.96121	365.2205						1976.25	8792.13	8583.05	19832.4	9431.92	12914.4	6525.47	6380.7	6526.08
M834T188			0.89694	3.1316	0.115017	833.91586	188.3995						5032.28	21109.7	16817.7	5906.51	4081.12	3730.53	4937.1	5018.86	4940.01
M312T353			0.261896	0.605645	0.115023	311.87319	352.8730						960.167	1496.61	444.539	1442.09	1689.93	1658.45	1310.67	1316.71	1299.5
M221T373			0.121819	1.40319	0.115033	221.10717	372.7100						631.185	957.361	665.441	477.501	569.107	559.718	830.66	836.257	746.473
M271T117			0.245171	1.37824	0.115208	271.20672	116.5670						3222.98	3719.49	3932.13	1899.05	3447.13	2544.05	2382.26	2422.11	2593.06
M671T35_2			0.429576	1.59169	0.115267	671.34158	35.3040						6465.72	9635.92	6581.7	6125.47	2950.59	5175.07	5043.73	5042.24	4864.77
M734T473_3			0.245696	0.621829	0.115331	734.36288	472.8530						803.215	1347.16	673.316	1377.16	1902.08	1261.71	1211.75	1170.58	1234.18
M338T584			0.134179	1.14067	0.115382	338.34039	583.8750						2784.44	3421.45	3156.93	2634.51	2768.41	2805.24	2478.97	2478.04	2389.45
M192T168			0.218693	1.24531	0.115398	192.10083	167.8305						3123.97	3558.94	2675.62	2223.88	2810.85	2480.3	2812.04	2872.71	2811.69
M70T241			0.29613	1.25177	0.115502	70.06444	241.4270						6042.98	8056.77	7073.91	5896.61	4845.69	6172.74	5122.34	5818.21	5810.67
M747T214			0.522294	2.24618	0.115569	747.42441	213.6520						3910.9	4753.18	8979.71	3492.55	2216.71	2145.75	2727.82	2430.71	2728.6
M260T238			0.208246	1.54621	0.11561	260.15928	237.7680						1340	2344.33	1557.09	1055.97	1131.74	1202.13	943.739	930.27	943.893
M176T362			0.627329	0.706882	0.115626	176.03972	361.8570						5533.11	10550.9	6809.56	11745	10392.7	10249	8252.87	8252.93	8336.2
M255T269_1			0.17669	0.775183	0.11569	255.09001	269.0360						1398.85	1152.37	977.345	1748.24	1355.46	1448.22	1573.79	1572.26	1519.26
M240T317			0.183245	1.37478	0.115696	240.05279	317.0170						1704.41	1293.53	1540.71	765.778	1248.39	1287.2	1814.69	1815.1	1766.95
M257T235			0.412753	0.729264	0.115788	257.07350	234.5540						5401.76	4343.02	2804.77	5936.71	5898.44	5373.35	5398.83	5342.93	5342
M340T189			0.316029	1.26842	0.115793	340.29129	189.1370						7478.67	9415.72	8369.46	6844.66	7721.51	5351.35	7032.55	6511.93	7030.38
M885T502			0.359646	0.616215	0.115808	885.42077	502.4340						1873.66	2429.67	2760.78	4369.88	4634.38	2459.45	3200.9	3214.49	3332.44
M412T36			0.261564	1.76657	0.115848	412.41212	35.6040						1194.7	2139.56	2418.22	1066.93	768.047	1421.34	1058.32	1055.17	998.14
M902T498			0.173801	0.585427	0.115869	901.68860	498.4740						336.688	538.544	505.066	932.181	940.222	485.362	690.27	647.529	642.647
M682T216			0.392791	0.494352	0.116176	682.19190	216.3950						1338.53	2731.11	374.565	3636.42	2566.56	2786.97	2399.65	2346.85	2399.63
M433T365			0.676357	0.407411	0.116227	433.00247	365.2205						856.5	4108.67	4534.48	11515.3	4730.94	7070.91	3562.91	3546.49	3546.48
M1106T501_1			0.31735	0.515021	0.116268	1105.78092	500.7055						1059.1	1556.11	856.335	2399.13	3033.6	1307.86	1744.27	1743.76	1833.36
M476T375			0.228042	0.773964	0.116317	476.04472	375.0810						1197.84	1809.65	1225.22	1870.59	1719.17	1879.12	1500.75	1459.51	1500.68
M609T34_1			0.082412	1.21671	0.116322	609.26857	34.3190						690.563	792.911	814.251	523.095	649.263	716.115	628.898	664.013	631.889
M305T428			3.53116	0.0149833	0.116329	305.14490	428.1000						3133.36	2719.98	1688.68	239145	2881.09	261336	3444.97	3308.8	3310.06
M590T182			1.0661	0.607238	0.116508	590.31910	182.0240						14586.2	25485.9	7770.1	26750.6	26056.3	25979.7	18248.5	21031.5	21140
M548T366			0.279252	0.584022	0.116879	548.33419	365.8215						1132.43	1485.61	941.534	2816.47	1663.66	1614.81	1691.84	1512.81	1516.38
M518T214			0.337275	0.615516	0.116936	518.15881	213.8160						2209.61	2132.6	639.184	2571.27	2887.87	2633.91	2840.45	2782.54	2782.24
M567T233			0.273275	1.62997	0.116949	567.13484	233.0240						1598.17	2652.95	3060.03	1797.68	1521.92	1165.86	1494.41	1346.25	1496.82
M1124T489			0.245093	0.576931	0.116971	1124.18106	488.7250						574.709	1228.38	467.414	1500.46	1407.7	1027.32	998.994	971.705	998.972
M579T365_2			0.295222	0.472338	0.11712	578.95945	365.3285						339.556	1008.8	981.029	2356.47	1076.94	1498.21	902.057	866.742	902.108
M216T346			0.184441	0.592785	0.117185	215.97900	346.4760						804.926	618.937	312.022	1199.11	722.481	1006.77	830.251	866.403	831.867
M180T176			0.819412	0.368319	0.117195	180.03141	175.9965						3289.52	3959.75	8226.6	6553.23	20950.1	14514.2	7180.59	6965.07	7182.03
M291T216			6.07875	0.690533	0.117232	291.06986	216.4505						910492	1.02788e+06	496765	1.24724e+06	1.00402e+06	1.2752e+06	1.04254e+06	1.04243e+06	1.02961e+06
M352T365			0.377694	0.617681	0.117283	351.99642	364.6830						1175.97	3026.84	1767.48	3703.26	2697.28	3265.13	2198.86	2150.18	2350.78
M933T504_2			0.277788	0.401212	0.117378	932.77370	503.7690						520.199	519.306	895.404	2102.83	2045.87	673.962	1501.29	1512.22	1326.48
M281T303			0.4159	0.738235	0.117482	281.04823	303.1070						4967.42	5847.94	3818.72	5760.69	6198.45	7863.93	5483.09	5354.63	5354.75
M889T501_2			0.25392	0.662908	0.117484	889.22200	500.7055						1023.79	1602.08	847.958	1858.98	2003.07	1378.25	1439.34	1538.58	1502.7
M528T373			0.319449	0.700951	0.117486	528.01223	373.1555						1740.09	2819.22	1519.36	3179.6	2887.06	2605.37	2446.91	2388.57	2388.68
M156T298			0.625711	2.05565	0.117559	156.07580	298.4970						4754.72	10140.4	12073.3	3987.69	3276.49	5855.03	3913.48	4332.99	4310
M156T227			0.229196	0.656318	0.117634	156.03100	227.3530						1132.4	1060.71	522.433	1181.87	1651.27	1304.39	1268.59	1157.23	1157.99
M318T493			0.279875	0.712435	0.11765	318.20141	492.5290						2552.24	2339.2	2923.98	4088.95	2658.77	4222.3	2206.29	2185.3	1819.15
M248T317			0.482308	0.655495	0.117936	248.12361	317.2230						6127.28	5023.71	3932.85	5729.01	7510.55	9771.83	6032.73	5993.29	6371.9
M160T366			0.398949	0.485874	0.117957	159.99446	366.2900						1022.35	2608.12	836.259	4162.24	2327.24	2703.72	1631.12	1698.79	1654.77
M839T501_3			0.231907	0.4177	0.117969	839.22005	500.5775						441.925	563.525	331.444	1138.48	1556.59	505.531	580.004	580.585	682.712
M513T476			0.15858	0.821517	0.117979	513.09430	476.3370						1014.54	1260.97	1329.23	1408.72	1340.43	1638.75	2281.91	2572.94	2286.71
M998T194			0.579823	0.748214	0.118021	997.62186	193.9170						8179.92	10751.6	6653.51	10154	12923.4	11117.3	9083.85	8846.9	9095.76
M840T503_7			0.580915	0.435503	0.118093	840.44707	503.1150						1758.06	2266.96	5426.2	9113.98	8762.38	3825.49	5551.93	5260.63	5549.72
M269T365			2.74515	0.476379	0.118188	268.99775	365.2560						20261.5	87971	87076	189793	93506.5	126687	72843.4	71430	71417.8
M441T230			0.497465	2.5797	0.118251	441.31933	229.8195						5508.37	2178.74	7403.08	2494.35	1562.97	1792.27	2044.04	2045.54	2257.11
M313T394			0.368526	0.672284	0.118316	313.11355	393.7180						2145.32	3516.55	1555.47	3632.17	3736.45	3366.92	2955.9	2988.33	2950.81
M400T68			1.02805	1.78243	0.11841	400.37678	67.6035						29131.1	51461.2	27631.3	17553.9	24374.9	18788.1	14748.2	15819.5	14679.9
M272T112			1.20483	1.96835	0.118465	272.29388	112.4410						25728.6	58553.7	36567.7	22762	15304.1	23330.5	12477.7	12475.5	11866.7
M219T282			0.118441	1.47158	0.118505	219.14108	282.0775						574.447	556.332	357.949	262.114	349.215	400.323	1029.78	835.297	971.938
M266T208			0.406415	0.585149	0.118528	266.05296	208.2675						4180.16	1446.71	1938.72	4251.58	4900.73	3777.04	4487.19	4339.31	4486.62
M151T332			0.119361	0.798203	0.118664	151.14350	331.7940						758.649	598.48	809.109	885.573	1028.66	799.668	672.344	674.116	769.12
M412T375			0.226843	0.665909	0.118679	412.07154	375.4100						996.564	1332.98	549.24	1591.62	1290.85	1440.62	1380.92	1327.95	1357.55
M806T485_3			0.310902	0.620371	0.118816	806.22093	485.2830						1027.8	2034.18	1429.32	2924.75	2592.74	1722.22	2254.6	2383.51	2254.75
M995T388			0.144471	0.71841	0.119035	994.54040	388.1420						473.677	592.624	615.07	913.742	846.862	579.801	664.787	562.067	666.69
M366T492_2			0.500374	0.648982	0.11914	366.05124	491.5590						3960.42	6548.86	4525.58	6439.33	6766.84	9960.68	7320.56	7288.24	6620.53
M219T163			0.204277	0.635103	0.11918	219.13693	163.0890						744.341	802.759	1089.01	1654.19	921.696	1574.8	1309.65	1229.08	1229.18
M893T503_4			0.229266	0.517989	0.11934	892.77566	503.1010						682.427	682.303	597.519	1163.03	1836.77	788.409	1129.66	1137.24	1201.11
M369T38_2			0.588078	1.99929	0.119361	369.31818	37.5190						4089.67	10274.1	10424.4	4299.88	4185.97	3912.65	6095.59	5764.15	6101.95
[truncated: 8,964 more rows]

## Sheet: Figure 5
Fig5C						Fig5D						Fig5F						Fig5G
		Pre	Post-TST					Pre	Post-TST					Pre	Post-TST					Pre	Post-TST
Sham	No.1	-0.0001	3.0203			Sham	No.1	-0.00083	5.03446			Sham	No.1	0.956062	5.25705			Sham	No.1	0.001058	24.9575
	No.2	0.001664	5.32087				No.2	0.005434	7.24104				No.2	1.01288	9.25499				No.2	0.000849	18.9481
	No.3	0.000792	5.00919				No.3	0.003269	5.31449				No.3	0.524679	8.62689				No.3	0.809945	11.9915
	No.4	0.000805	2.73519				No.4	-0.00014	8.57279				No.4	0.403049	7.0272				No.4	0.798984	13.1417
	No.5	-1.4e-07	10.0526				No.5	-2.6e-07	5.987				No.5	-1.7e-07	11.8911				No.5	0.008666	25.2441
	No.6	0.000361	8.25924				No.6	1.25e-07	7.99044				No.6	-0.00085	11.7442				No.6	-0.00121	9.29501
	No.7	-0.00023	5.71555				No.7	-8.3e-09	12.6985				No.7	-3.3e-08	16.6336				No.7	-6.7e-08	13.3459
	No.8	1e-07	4.59736				No.8	0.001637	13.1687				No.8	0.002581	3.82612				No.8	2.5e-08	14.8549
	No.9	0.000654	9.60051				No.9	4.17e-08	8.57275				No.9	-0.00013	1.24757				No.9	0.000642	38.23
	No.10	-0.00061	10.9578				No.10	3.33e-08	15.2578				No.10	0.000426	6.43531				No.10	1.25e-07	6.1656
	No.11	-3.3e-08	15.0592				No.11	0.000443	6.85473				No.11	4.17e-08	25.4884				No.11	0.0176	36.5978
	No.12	-0.00064	6.4296				No.12	0.00135	5.11156				No.12	0.000208	5.40455				No.12	1.40504	13.7264
Cancer	No.1	0.000425	1.39472			Cancer	No.1	-0.00099	3.5692			Cancer	No.1	0.765396	2.36476			Cancer	No.1	0.00108	0.913338
	No.2	-0.00015	0.677841				No.2	-0.00034	1.05673				No.2	-0.00038	0.546604				No.2	1.25e-07	0.187662
	No.3	0.000374	1.57972				No.3	5.08e-05	0.94979				No.3	0.269837	2.44451				No.3	0.359826	1.03726
	No.4	-0.00092	1.59952				No.4	0.000856	1.07332				No.4	2.13175	3.75369				No.4	-4e-07	0.376916
	No.5	-0.00018	0.682658				No.5	-7.9e-05	1.20852				No.5	7.5e-08	0.396798				No.5	0.000525	1.47714
	No.6	-6e-05	0.785391				No.6	1.42e-07	2.07202				No.6	0.000358	0.349489				No.6	-0.00053	1.70369
	No.7	0.000447	1.38075				No.7	0.000798	1.65397				No.7	3.33e-08	0.705218				No.7	-0.00074	0.57034
	No.8	-0.0003	0.872973				No.8	-6.8e-05	0.65801				No.8	0.000561	0.749789				No.8	0.000131	0.900236
	No.9	0.000227	1.15632				No.9	0.000889	0.523232				No.9	-4.2e-08	0.645803				No.9	2.5e-08	0.305288
	No.10	-2.8e-05	1.27623				No.10	-1.4e-05	2.53536				No.10	-2.9e-06	0.786946				No.10	0.000379	0.516036
	No.11	0.000503	0.914925				No.11	0.000381	1.12017				No.11	1.42e-07	2.47182				No.11	0.00046	0.6586
	No.12	7.5e-08	2.20775				No.12	7.5e-08	0.55412				No.12	6.67e-08	0.365894				No.12	0.000615	3.08109

## Sheet: Figure 6 A-D
Protein	Protein Description	PG.Genes	Cancer 1	Cancer 2	Cancer 3	average Cancer	Sham 1	Sham 2	Sham 3	average Sham	cancer/sham	t test p value
P41438	Reduced folate transporter	Slc19a1		19805.5	16595	18200.2	8086.19		5762.59	6924.39	2.62843	0.0295221
D3Z3U4	RIKEN cDNA 9630041A04 gene	9630041A04Rik		67922.6	54681	61301.8		23414.5	26133	24773.8	2.47447	0.0325735
A2AIW0	Endosome-associated-trafficking regulator 1	Entr1		19610.4	18660.7	19135.5		9006.37	9713.03	9359.7	2.04446	0.0036457
Q9Z0X4	cGMP-inhibited 3',5'-cyclic phosphodiesterase 3A	Pde3a	36505.9	36277	32586.2	35123	21160.2	17064.6	21500.5	19908.4	1.76423	0.00134332
Q8R1M0	Abasic site processing protein HMCES	Hmces	17094.3	25101.5	20415.6	20870.5	8160.29	15038.9	12643.1	11947.4	1.74686	0.0440585
Q8BVG5	Polypeptide N-acetylgalactosaminyltransferase 14	Galnt14		8621.97	7344.67	7983.32	4754.81	5095.7	4264.17	4704.89	1.69681	0.0103857
Q9Z1W4	Growth/differentiation factor 11	Gdf11	19917.4	16672.1	13640	16743.2	9040.22	12447.8	8194.63	9894.22	1.69222	0.0372685
Q640L6	Cyclic AMP-dependent transcription factor ATF-2 (Fragment)	Atf2	33277.3	30940.7	29790.3	31336.1	18374.2	12736.6	25765.6	18958.8	1.65285	0.0339888
Q9CXL1	Transmembrane protein 50A	Tmem50a	15887	19806.7	19471.5	18388.4	10248.6	10052.7	15141.3	11814.2	1.55647	0.0343754
Q9JJF9	Signal peptide peptidase-like 2A	Sppl2a	81014.2	89043	90386.6	86814.6	65795.6	58250.9	43927	55991.2	1.55051	0.0119436
Q7M6Z9	Kinesin light chain	Klc1		21521	23494.6	22507.8	16032.3		13090.1	14561.2	1.54574	0.0462695
Q8C4V1	Rho GTPase-activating protein 24	Arhgap24		10054.7	11022.5	10538.6	6682.46	7251.11		6966.78	1.51269	0.0238123
Q8C092	Transcription initiation factor TFIID subunit 5	Taf5	32473.6	40558.9	36374.9	36469.1	28479.6	20542.9	25073.1	24698.5	1.47657	0.0229079
A0A1B0GQZ3	Stromal interaction molecule 1 (Fragment)	Stim1	19484.7	21871.2	18811.6	20055.8	15963.6	13470.7	11476.7	13637	1.47069	0.0158304
Q9CZL2	Uncharacterized protein FAM241A	Fam241a	20109.5	21719.2	21644.6	21157.8	13044.1	17387.7	12887	14439.6	1.46526	0.0127257
P56481	Gastrin/cholecystokinin type B receptor	Cckbr	138809	172812	142741	151454	119708	103639	86940.4	103429	1.46433	0.0284179
Q8R0J8	Probable gluconokinase	Idnk	23114.2	32772.2	32422.8	29436.4	20820.6	19897.6	19839.7	20186	1.45826	0.0436697
Q3UND4	Protein tyrosine phosphatase receptor type G	Ptprg	20667.9	17762.8	16510	18313.6	11852.8	12204.1	14156.8	12737.9	1.43772	0.0173464
Q9DB76	ER membrane protein complex subunit 9	Emc9	58046.1	63049.1	74750.6	65281.9	41575.1	51745.5	43834.4	45718.3	1.42792	0.0284419
Q8BKN5	Gamma-tubulin complex component 5	Tubgcp5	33584.7	36227.2	32728.8	34180.2	26967.4	22418.7	22462.9	23949.7	1.42717	0.0051225
P61588	Rho-related GTP-binding protein RhoE	Rnd3	18982.5	18518.2	15715.6	17738.8	11382.7	13741.6	12307.3	12477.2	1.42169	0.0128608
Q62009	Periostin	Postn	95450	101806	108613	101956	69924.5	78082	67187.7	71731.4	1.42136	0.0038196
Q80XC3	USP6 N-terminal-like protein	Usp6nl	47791.7	64988.8	53694	55491.5	37980.8	35727.4	43887.5	39198.6	1.41565	0.0437274
Q3T1F6	Myelin-associated glycoprotein	Mag	26772.4	23653.2	27915.4	26113.7	17198.9	17293.5	21260.6	18584.3	1.40514	0.0151586
P49300	C-type lectin domain family 10 member A	Clec10a	23227.2	28320.3	26408.4	25985.3	19122	22140.2	14666.2	18642.8	1.39385	0.0492401
Q99K82	Spermine oxidase	Smox	24913.6	28476.2	24865.7	26085.2	20447.7	14467.5	21361.2	18758.8	1.39056	0.041321
Q9D300	Ras-GEF domain-containing family member 1C	Rasgef1c	51712.6	48525.7	62391.2	54209.8	44016.1	40204.4	32922.4	39047.6	1.3883	0.0460825
Q8BQB4	Four-jointed box protein 1	Fjx1	40047.1	31910.9	36454.5	36137.5	23536.5	27430.2	27920.5	26295.7	1.37427	0.0227151
E9Q1U6	CBP80/20-dependent translation initiation factor	Ctif	153792	148697	126017	142835	104362	94224.8	114068	104218	1.37054	0.0198397
Q8VC52	RNA-binding protein with multiple splicing 2	Rbpms2	15173.4	13378.6	14496.9	14349.6	9634.35	12109.2	9718.71	10487.4	1.36827	0.0161216
O55192	Sodium-dependent noradrenaline transporter	Slc6a2	186138	189698	185456	187097	128815	157448	124176	136813	1.36754	0.00867983
Q99J93	Interferon-induced transmembrane protein 2	Ifitm2	15363.2	14602.4	11600.6	13855.4	9000.46	11258.4	10267.8	10175.6	1.36164	0.0495804
P70377	Fibroblast growth factor 13	Fgf13	90750.1	107818	99615.1	99394.4	62503.1	85130.4	71494.1	73042.5	1.36077	0.0327081
Q8BQX5	Transmembrane and coiled-coil domain-containing protein 6	Tmco6	12812.1	14281.8	12207.7	13100.5	8573.18	10638.2	9770.65	9660.68	1.35607	0.0160624
Q5EE38	Adrenocortical dysplasia protein	Acd	10085.3	8697.33	10350.7	9711.11	7571.97	6751.91		7161.94	1.35593	0.0395696
F6UDT8	Disks large homolog 1 (Fragment)	Dlg1	32861.4	26602.5	28668.8	29377.6	25714.2	19807.6	19668.7	21730.2	1.35193	0.0478814
Q9D7N6	39S ribosomal protein L30, mitochondrial	Mrpl30	239791	245006	263706	249501	216287	182716	155103	184702	1.35083	0.0275631
P70174	Histamine H1 receptor	Hrh1	25287.8	25127.5	22634.8	24350	14909.5	21999.6	17366.1	18091.7	1.34592	0.0496867
Q5RJ54	Zinc finger and SCAN domain-containing protein 26	Zscan26	32204.3	27262.5	27499.1	28988.6	18249	24263.5	22138.7	21550.4	1.34516	0.035594
Q64253	Lymphocyte antigen 6E	Ly6e	1170790	1020150	1069180	1.08671e+06	932537	694390	815996	814308	1.33452	0.0291274
G5E8T3	Signal recognition particle 19 kDa protein	Srp19	42493.2	46797.3	43986	44425.5	30668.8	37735.6	32308.1	33570.8	1.32334	0.0119102
A2ALR8	ubiquitinyl hydrolase 1 (Fragment)	Usp48	17360.2	18611.3		17985.8	14351.3		12877.2	13614.2	1.3211	0.045586
Q921N8	G protein pathway suppressor 2	Gps2	16764.1	19060.5	19405.2	18409.9	13062.4	14676.3	14078.2	13939	1.32075	0.00938169
Q3U829	AP-5 complex subunit zeta-1	Ap5z1	50255.4	50145.4	45536.9	48645.9	34310	37685.8	39277.9	37091.2	1.31152	0.00565645
Q8VEM1	E3 ubiquitin-protein ligase RNF130	Rnf130	43668.7	49090.6	45136.9	45965.4	29207.2	39561.4	36606.9	35125.2	1.30862	0.0356716
Q9Z0D9	CX3C chemokine receptor 1	Cx3cr1	34475.5	39796.9	40799.1	38357.2	28189.2	29900.3	29877.6	29322.4	1.30812	0.0114796
Q8BZF2	Magnesium transporter NIPA4	Nipal4	9836.61	10913.1	10660.4	10470	7960.88	8464.68	7624.52	8016.69	1.30603	0.00379943
Q9ES70	Serine/threonine-protein kinase Nek6	Nek6	64463.4	68772.1	66118.6	66451.4	50760.3	48209.8	54065.2	51011.8	1.30267	0.00185226
Q9DBY1	E3 ubiquitin-protein ligase synoviolin	Syvn1	178307	197484	204869	193553	164055	144918	140594	149856	1.2916	0.0150791
Q68FL0	Sodium/calcium exchanger 1	Slc8a1	126150	136188	141958	134765	92358	117780	103571	104570	1.28876	0.0254305
Q80XH4	WSC domain-containing protein 1	Wscd1	27005	30888.3	28036.1	28643.1	22317.3	24780.6	19796	22298	1.28456	0.0265023
A0A571BDB6	Transglutaminase 7	Tgm7	63214.6	59917.3		61565.9		47853.1	48154.2	48003.7	1.28253	0.0145754
V9GWW6	Muscular LMNA-interacting protein	Mlip	124205	127905	147098	133069	114913	96939.5	99453	103768	1.28237	0.0317535
Q3UD01	Ataxin-7-like protein 3B	Atxn7l3b	82216.1	86110.8	94435.8	87587.6	75696.2	64036.6	65553.4	68428.7	1.27998	0.0202989
Q6PAJ3	GRB2-associated and regulator of MAPK protein 2	Garem2	23439.6	25178.6	24449.8	24356	15758.4	21498.1	19981.1	19079.2	1.27657	0.0420329
Q9CR60	Vesicle transport protein GOT1B	Golt1b	35056.6	36598.5	32437.1	34697.4	27227.9	27239.7	27115	27194.2	1.27591	0.00349551
Q9CW73	Galactosylgalactosylxylosylprotein 3-beta-glucuronosyltransferase 1	B3gat1	32923.1	29729.4	27670.1	30107.5	25027.2	24632.5	21172.4	23610.7	1.27516	0.0294402
Q61500	Integral membrane protein 2A	Itm2a	91172.8	80986.1	82605.6	84921.5	73252.1	66522.6	60265.1	66679.9	1.27357	0.0204799
Q9JLB9	Nectin-3	Nectin3	116037	123189	123153	120793	106188	95037.2	83368.3	94864.5	1.27332	0.0208007
Q62559	Intraflagellar transport protein 52 homolog	Ift52	65102.5	62923.2	75514.1	67846.6	55519.2	52519.8	51873	53304	1.27282	0.02284
A0A2I3BRM6	Heterogeneous nuclear ribonucleoproteins C1/C2 (Fragment)	Hnrnpc	74158	67241.7	61910.4	67770	54956.9	47070.4	58930.6	53652.6	1.26313	0.0468878
A2ALK8	Tyrosine-protein phosphatase non-receptor type 3	Ptpn3	86563.2	91192.2	93716.5	90490.6	71660.6	65485.9	78578.1	71908.2	1.25842	0.0126583
P56581	G/T mismatch-specific thymine DNA glycosylase	Tdg	66118	62206.2	67835.6	65386.6	56067.7	47583	52354	52001.6	1.2574	0.010733
P62956	Voltage-dependent calcium channel gamma-7 subunit	Cacng7	75741.8	83612	82137	80496.9	66145	70497.9	55591.3	64078.1	1.25623	0.0311816
B2RY09	Etl4 protein	Etl4	220278	198301	208779	209119	171032	168011	160813	166619	1.25508	0.00378236
Q8BG50	Transmembrane protein 169	Tmem169	43219.8	39054.1	48382.3	43552.1	33704.9	34326.2	36291.9	34774.3	1.25242	0.0353353
P35822	Receptor-type tyrosine-protein phosphatase kappa	Ptprk	86851.1	93625.3	107783	96086.5	79742.2	76745.7	74184.8	76890.9	1.24965	0.039458
A0A087WQF0	Phospholipid phosphatase-related protein type 2	Plppr2	310281	319459	354893	328211	274445	250527	262995	262656	1.24959	0.0126716
Q148T4	Tnc protein	Tnc	59535.6	54658.5	56189.8	56794.6	42348.7	46616.2	47688.1	45551	1.24684	0.00666044
P70403	Protein CASP	Cux1	120278	124252	134437	126322	113228	90434.1	101184	101615	1.24314	0.0341755
Q9D7W5	Mediator of RNA polymerase II transcription subunit 8	Med8	53270.8	54378.6	57526.1	55058.5	45685.7	43021.2	44224.1	44310.3	1.24257	0.00195481
Q9ERZ3	Muscarinic acetylcholine receptor M3	Chrm3	93401.7	100795	86367.8	93521.5	77903.7	75063.4	73431.6	75466.2	1.23925	0.0144227
Q9WUQ5	C-X-C motif chemokine 14	Cxcl14	36903.9	44267.5	40016.7	40396	30235.5	36007.2	32039.4	32760.7	1.23306	0.0490423
D3Z1M4	Calcium-binding protein 1	Cabp1	131209	148364	137138	138904	107607	111688	118814	112703	1.23248	0.0120142
Q9DB00	GON-4-like protein	Gon4l	30317.2	33911.5	30270.2	31499.6	27555.4	24876.7	24340.1	25590.7	1.2309	0.0194337
Q8CFT2	Histone-lysine N-methyltransferase SETD1B	Setd1b	10594.6	11801.3	12962	11786	9813.68	9141.04	9843.02	9599.25	1.2278	0.0386512
Q91WA9	ATP-binding cassette subfamily G member 4	Abcg4	50583.3	54923.9	58510.8	54672.7	41610.1	43470.9	48984.1	44688.4	1.22342	0.0350782
Q6P539	Protein FAM222B	Fam222b	52053.3	51473.6	51808.8	51778.6	48914.9	39043.1	39038.8	42332.3	1.22315	0.0456369
Q9D0P8	Intraflagellar transport protein 27 homolog	Ift27	101207	89001.4	96054.3	95420.9	72511.5	78830.1	82703.4	78015	1.22311	0.0196362
Q9ET43	Claudin-12	Cldn12	149418	160207	171704	160443	131570	140170	123630	131790	1.21741	0.023257
Q9CPW9	Methionine aminopeptidase 1D, mitochondrial	Metap1d	55936	57573.6	61037.8	58182.5	53647.3	45437.2	44537.2	47873.9	1.21533	0.0342828
Q8BLN5	Lanosterol synthase	Lss	907774	938736	972782	939764	768186	773477	781202	774288	1.21371	0.000986422
B2RQE8	Rho GTPase-activating protein 42	Arhgap42	20830.1	21461.9	19821	20704.3	15035.9	17797.3	18441.6	17091.6	1.21137	0.034674
Q9CXU0	Mediator of RNA polymerase II transcription subunit 10	Med10	58192.1	54254.4	66721.9	59722.8	48374.5	49640	49922.6	49312.4	1.21111	0.048519
Q9CWT3	Sorting nexin-10	Snx10	94866.3	100733	100567	98722.1	81105.8	85880.3	77628.4	81538.2	1.21075	0.00501545
Q9R0G7	Zinc finger E-box-binding homeobox 2	Zeb2	43976.8	45015.4	48280.1	45757.4	34925.1	39302.4	39194.8	37807.4	1.21028	0.0148462
Q8BGC1	RIKEN cDNA 6030458C11 gene	6030458C11Rik	91252.3	87141.4	95032.8	91142.2	77877.5	81852.2	66192	75307.2	1.21027	0.0387158
Q01341	Adenylate cyclase type 6	Adcy6	82033	77962.4	91394.6	83796.7	68334	71932.3	67936.2	69400.8	1.20743	0.026094
Q64387	Prepronociceptin	Pnoc	31788.6	31527.9	35404.1	32906.9	26727.9	25610.5	29522.9	27287.1	1.20595	0.0302272
A0A087WQE8	Kinesin-like protein KIF1A	Kif1a	202229	189752	192607	194863	171206	156249	158818	162091	1.20218	0.00534499
Q3U4K5	4632419I22Rik protein	Brip1os	26554.8	31222.4	30102.6	29293.3	35204.3	37204	33072.8	35160.4	0.833133	0.0335051
Q9CSU0	Regulation of nuclear pre-mRNA domain-containing protein 1B	Rprd1b	104567	105695	108408	106223	126482	130927	126551	127987	0.829956	0.000305344
Q6PHS9	Voltage-dependent calcium channel subunit alpha-2/delta-2	Cacna2d2	575458	521164	510354	535659	604178	681645	650657	645493	0.829844	0.0220425
Q6NZF1	Zinc finger CCCH domain-containing protein 11A	Zc3h11a	68753.6	64845.4	69789.6	67796.2	78536.6	80430.5	86353.2	81773.4	0.829074	0.00748059
Q8K2P6	Rieske domain-containing protein	Rfesd	25751.8	26414.2	25313.4	25826.5	28204	30716.3	34678.2	31199.5	0.827785	0.0482699
Q8JZW4	Copine-5	Cpne5	996573	886517	900449	927846	1037550	1179500	1149150	1.12207e+06	0.826908	0.0246432
Q69ZN6	N-acetylglucosamine-1-phosphotransferase subunits alpha/beta	Gnptab	97905.8	107918	97641.1	101155	113435	131980	121720	122378	0.826576	0.0286488
Q91ZP9	N-terminal EF-hand calcium-binding protein 2	Necab2	482907	378059	413821	424929	497128	518592	527159	514293	0.826239	0.0493659
Q63871	DNA-directed RNA polymerases I, II, and III subunit RPABC4	Polr2k	68054.2	60365.8	76886.9	68435.6	80270.7	83360.2	85843.2	83158	0.822959	0.0431416
A0A7N9VS49	NAD kinase 2, mitochondrial (Fragment)	Nadk2	91383.6	72700.2	90923.4	85002.4	103926	100956	105185	103356	0.822426	0.043115
A0A3Q4EBK4	Myc box-dependent-interacting protein 1	Bin1	488915	502487	499308	496903	573523	588047	659251	606940	0.818702	0.0147902
Q8BZN6	Dedicator of cytokinesis protein 10	Dock10	128604	118462	112069	119712	133479	158045	147548	146357	0.817941	0.0361761
Q62440	Transducin-like enhancer protein 4	Tle4	56564	52075.2	55903.6	54847.6	68388.9	68813.8	64417.4	67206.7	0.816103	0.00335343
Q3USH1	Inhibitory synaptic factor 2A	Insyn2a	60189.7	66636.1	68458.2	65094.7	73429.3	83406.3	82685.9	79840.5	0.815309	0.0223953
Q8K354	Carbonyl reductase [NADPH] 3	Cbr3	1027960	998043	1043320	1.02311e+06	1175610	1320270	1273390	1.25642e+06	0.814302	0.00639755
Q8BVR6	RING finger and SPRY domain-containing protein 1	Rspry1	51622.5	52668.9	54283.8	52858.4	63694.8	63171.1	68030.6	64965.5	0.813638	0.00216377
A0A087WSK7	ORM1-like protein 2	Ormdl2	153579	126797	132859	137745	182796	162508	163151	169485	0.812727	0.0389595
O70422	General transcription factor IIH subunit 4	Gtf2h4	27236.6	24873.7	22577.2	24895.8	32927.6	31166.9	28117.6	30737.4	0.809953	0.0398161
Q9CR02	Translation machinery-associated protein 16	Tma16	23945.2	22845.1	20803.3	22531.2		26560.4	29082.9	27821.7	0.809844	0.0397218
Q0GNC1	Inverted formin-2	Inf2	552931	623629	580106	585555	710620	763556	695772	723316	0.809543	0.00908291
Q9D8C9	Purine nucleoside phosphorylase	Pnp2	19770.2	19419.3	19495.9	19561.8	21758.4	23984.6	26836.2	24193.1	0.80857	0.0347382
Q9DD03	Ras-related protein Rab-13	Rab13	77497.1	64979.6	70440.5	70972.4	88177.1	88381.5	86864.5	87807.7	0.808271	0.00997831
O54828	Regulator of G-protein signaling 9	Rgs9	334874	323870	329040	329261	365233	458413	400143	407930	0.807152	0.0452468
Q8BHI7	Elongation of very long chain fatty acids protein 5	Elovl5	125813	122544	118380	122246	163505	138851	152184	151513	0.806831	0.0170668
P46097	Synaptotagmin-2	Syt2	562962	486692	490390	513348	608519	640131	660398	636349	0.806708	0.013339
Q9Z2S7	TSC22 domain family protein 3	Tsc22d3	226335	228264	251048	235216	302030	281071	294262	292454	0.804282	0.00464471
Q6PAT0	Probable inactive tRNA-specific adenosine deaminase-like protein 3	Adat3	12237.6	10454.1	11071.4	11254.4	13659.3	13826.1	14571.5	14019	0.802796	0.00959544
Q9ERL9	Guanylate cyclase soluble subunit alpha-1	Gucy1a1	403064	356219	386968	382084	436525	498859	494131	476505	0.801846	0.0177464
A0A571BE55	Electrogenic sodium bicarbonate cotransporter 1 (Fragment)	Slc4a4	71170.6	67229.3	70512.6	69637.5	76821.8	97191.9	86700.5	86904.7	0.801308	0.0452453
Q6P9J5	KN motif and ankyrin repeat domain-containing protein 4	Kank4	58508.5	57190.7	51254.8	55651.3	74492.2	65092.3	69092.8	69559.1	0.800058	0.0168124
Q80VQ1	Leucine-rich repeat-containing protein 1	Lrrc1	92089	113929	97849.8	101289	118642	134443	127266	126784	0.798914	0.0329778
Q61016	Guanine nucleotide-binding protein G(I)/G(S)/G(O) subunit gamma-7	Gng7	6570650	5877390	6014610	6.15422e+06	7237790	8302040	7576970	7705600	0.798668	0.0148999
P15864	Histone H1.2	H1-2	7036500	6908960	7388840	7.11143e+06	8125940	9015720	9652800	8.93149e+06	0.796221	0.0173892
Q9JJ69	Kv channel-interacting protein 2	Kcnip2	249445	237478	226701	237875	277659	318188	302246	299364	0.794599	0.0103656
Q03059	Choline O-acetyltransferase	Chat	173610	165505	167592	168902	196906	228222	213967	213032	0.792851	0.00925126
Q04758	cAMP-dependent protein kinase inhibitor beta	Pkib	9992.72	9988.46	9920.4	9967.19	14195.4	11688.8	11920.4	12601.5	0.790951	0.0301415
A0A338P6F7	Roundabout homolog 1 (Fragment)	Robo1	83728.1	77246.7	83709.6	81561.5	102521	102990	103983	103165	0.790595	0.000603029
Q8BRU6	Synaptic vesicular amine transporter	Slc18a2	178302	177544	181313	179053	196302	240428	243768	226833	0.789362	0.0357017
P02088	Beta-globin	Hbb-bs	38743600	40053400	32562000	3.71197e+07	43800100	52178400	45134400	4.70376e+07	0.789148	0.0462907
A0A0G2JE35	Rho guanine nucleotide exchange factor 9	Arhgef9	38951.7	36759.5	33053.6	36254.9	43738.7	45635.9	48844.6	46073.1	0.786901	0.01252
A0A087WSJ3	RIKEN cDNA 2510002D24 gene	2510002D24Rik	60072.5	65933.5	66026.6	64010.9	86839.7	78750.2	78495.5	81361.8	0.786743	0.00678124
Q7TSU7	Kin of IRRE-like protein 2	Kirrel2	19152.6	20069.2	18011	19077.6	23192.1	23361.5	26216.1	24256.6	0.786492	0.0107133
Q64338	Dual specificity calcium/calmodulin-dependent 3',5'-cyclic nucleotide phosphodiesterase 1C	Pde1c	38070.9	29279.3	31549.6	32966.6	42639.4	44500.1	38667.6	41935.7	0.786123	0.0463802
O70200	Allograft inflammatory factor 1	Aif1	197377	186347	189742	191155	242235	222985	264285	243168	0.786103	0.0136403
Q6W8Q3	Purkinje cell protein 4-like protein 1	Pcp4l1	2525550	2170920	2347880	2.34812e+06	2915050	3193310	2853590	2.98732e+06	0.786029	0.0119761
Q9D067	Nuclear protein MDM1	Mdm1	111284	90451.7	91945.4	97893.7	114714	126888	133379	124994	0.783189	0.0351687
P0DMN7	S-adenosylmethionine decarboxylase proenzyme 2	Amd1;Amd2	40448.5	38393.1	33204.1	37348.6	46619.4	48850.8	47822.4	47764.2	0.781936	0.00981158
Q9CZ00	Dysbindin domain-containing protein 1	Dbndd1	56359.4	57167.6	68837.7	60788.2	80236.3	75742.6	77324.5	77767.8	0.781663	0.0160791
A0A0G2JDY6	Nexilin	Nexn	60209.8	61586.3	56124.2	59306.8	72361.1	75487.2	79974.3	75940.9	0.78096	0.00377729
Q69ZS6	Synaptic vesicle glycoprotein 2C	Sv2c	497556	442292	458202	466017	510116	653977	632743	598945	0.778062	0.0496214
Q6Q899	Antiviral innate immune response receptor RIG-I	Rigi	69112.8	70667.6	65370.7	68383.7	82096.7	82542.6	99059.5	87899.6	0.777975	0.0281572
Q8BGY9	High affinity choline transporter 1	Slc5a7	123742	115260	109196	116066	132340	158562	157585	149496	0.776384	0.0249937
P32648	VIP peptides	Vip	10640.7	8940.7	8348.95	9310.12	12939.6	11945.1	11150.9	12011.9	0.775077	0.03479
Q91VB8	Alpha globin 1	Hba-a1	36981300	39920100	34123400	3.70083e+07	43362600	54070100	45834900	4.77559e+07	0.774947	0.0419868
O55186	CD59A glycoprotein	Cd59a	108365	100396	114946	107902	125131	148414	144494	139346	0.774346	0.0195721
P54830	Tyrosine-protein phosphatase non-receptor type 5	Ptpn5	1145280	981954	1083010	1.07008e+06	1257690	1548440	1355100	1.38708e+06	0.771465	0.0316369
P63032	GTP-binding protein Rhes	Rasd2	64911.9	66982	70437.8	67443.9	81549.5	96785.2	84826.2	87720.3	0.768852	0.0144255
Q9CWY8	Ribonuclease H2 subunit A	Rnaseh2a	127637	135081	146684	136467	183492	172318	176995	177602	0.76839	0.00304728
Q99JY6	HIG1 domain family member 1B	Higd1b	57872.5	57618.6	57728.1	57739.7	81372.8	63627.6	80553.2	75184.5	0.767974	0.0393113
A3KG59	Xaa-Arg dipeptidase	Pm20d2	16008.1	17508.2	21271.9	18262.7	25986.8	22669.2	22724.5	23793.5	0.767551	0.0444166
Q8VEL0	Motile sperm domain-containing protein 1	Mospd1	25379.7	25738.7	19578.6	23565.7	27589.1	31995	32557.3	30713.8	0.767266	0.0481161
Q69ZA1	Cyclin-dependent kinase 13	Cdk13	51654.3	66083.5	63755.6	60497.8	76575.7	82437.5	77625.2	78879.5	0.766965	0.0189182
P84309	Adenylate cyclase type 5	Adcy5	1635550	1512730	1471500	1.53993e+06	1803960	2287500	1951060	2.01417e+06	0.764545	0.0350706
Q9JJ94	Microtubule nucleation factor SSNA1	Ssna1	29632.7	26334	25808.6	27258.4	32920.4	39324.2	34896.4	35713.7	0.763249	0.0195197
A2ALS7	Rap1 GTPase-activating protein 1 (Fragment)	Rap1gap	214394	194666	206342	205134	255348	267388	284147	268961	0.762691	0.00323801
Q61391	Neprilysin	Mme	54095.2	56758.3	47926	52926.5	71684.6	69119.4	67704.8	69502.9	0.7615	0.00442483
Q9Z1A9	TBC1 domain family member 8	Tbc1d8	25877.2	22901.8	20034.4	22937.8	27804.7	32172.2	30750.6	30242.5	0.758462	0.0262042
Q60829	Protein phosphatase 1 regulatory subunit 1B	Ppp1r1b	1061350	1015880	1011330	1029520	1264040	1507280	1304860	1.35873e+06	0.757709	0.0128277
Q01065	Dual specificity calcium/calmodulin-dependent 3',5'-cyclic nucleotide phosphodiesterase 1B	Pde1b	2346810	2134290	2171870	2.21766e+06	2759420	3208600	2824760	2.93093e+06	0.75664	0.0099414
Q3UFC0	Kv channel-interacting protein 4	Kcnip4	88903.1	91035	88777.6	89571.9	111550	124976	118707	118411	0.756449	0.00186625
P13634	Carbonic anhydrase 1	Ca1	267039	255558	231041	251213	296450	349383	354038	333290	0.753735	0.0182578
Q4KWH5	1-phosphatidylinositol 4,5-bisphosphate phosphodiesterase eta-1	Plch1	52803	42769.1	45774	47115.4	60369	60011.5	67878.2	62752.9	0.750808	0.0163664
Q8BWS5	G protein-regulated inducer of neurite outgrowth 3	Gprin3	1167050	1069600	1085690	1.10745e+06	1392470	1630150	1408140	1476920	0.749835	0.0109855
Q9D0D4	Probable dimethyladenosine transferase	Dimt1	56914	53835.6	49694.6	53481.4	71374	67663.5	75023.1	71353.5	0.749527	0.00389524
Q80T23	Synaptotagmin-like protein 5	Sytl5	175945	132800	172837	160527	209043	233668	200444	214385	0.748781	0.0344776
Q3UEZ8	Sodium/bile acid cotransporter 4	Slc10a4	188050	173988	213883	191974	249968	262190	257012	256390	0.748756	0.00618397
A2ARS0	Ankyrin repeat domain-containing protein 63	Ankrd63	1114160	956022	926522	998901	1273050	1409620	1325280	1.33598e+06	0.74769	0.00878671
Q61616	D(1A) dopamine receptor	Drd1	75859.4	66516.4	55072.5	65816.1	86637.3	88550.8	89962.9	88383.7	0.744664	0.020706
Q8BMK1	tRNA N(3)-methylcytidine methyltransferase METTL2	Mettl2	21196.7	25668	25369.8	24078.2	32467.3	35865.6	28774	32369	0.743866	0.0296731
Q8BWL5	RNA-binding motif, single-stranded-interacting protein 3	Rbms3	25507.7	24038.4	24208.5	24584.9	29663.5	37430.9	32603	33232.5	0.739785	0.0200957
Q9ESL0	Succinyl-CoA:3-ketoacid coenzyme A transferase 2B, mitochondrial	Oxct2a;Oxct2b	81614.9	87256.8	80142.2	83004.6	112968	110505	114018	112497	0.737839	0.000254029
P62965	Cellular retinoic acid-binding protein 1	Crabp1	123975	106563	113672	114737	132967	175356	158477	155600	0.737382	0.0373505
A8DUQ1	Beta-globin	Hbbt1	47351	48262.9	50964.9	48859.6	55720.3	74604.2	68968.2	66430.9	0.735495	0.0368585
Q8BGW6	Serine/threonine-protein kinase 32A	Stk32a	26611.8	21880.3	23236.3	23909.5	34265.2	31415	31950.3	32543.5	0.734693	0.00646109
Q80ZE5	Membrane progestin receptor beta	Paqr8	38418.2	32380.3	32295.6	34364.7	47142.6	47407.7	46106.1	46885.5	0.73295	0.00373874
Q8K4D3	Proton-coupled amino acid transporter 1	Slc36a1	12368.2	10508.9	8548.81	10475.3	14009.3	14429	14474.7	14304.3	0.732317	0.0262568
Q9R0N8	Synaptotagmin-6	Syt6	155635	114096	128195	132642	165692	205928	171896	181172	0.732133	0.0499152
A2ANU3	Synapse differentiation-inducing gene protein 1	Syndig1	60029.2	72185.6	71756.9	67990.6	84262.8	104124	91534.6	93307.1	0.728675	0.0228057
P21836	Acetylcholinesterase	Ache	614364	552642	547017	571341	727650	885152	743987	785596	0.72727	0.0170389
Q8BXT1	Regulator of G-protein signaling 8	Rgs8	166877	137637	161080	155198	211217	241367	191097	214560	0.72333	0.0256695
Q99JT2	Serine/threonine-protein kinase 26	Stk26	69944.8	58849.7	57703.9	62166.1	80175.9	91621.8	86037.1	85944.9	0.723325	0.00966511
Q812G0	Alpha-1,3-mannosyl-glycoprotein 4-beta-N-acetylglucosaminyltransferase A	Mgat4a	7321.06	8817.48	11271.2	9136.58	12281	12848	12826.2	12651.7	0.72216	0.0393932
P22005	Proenkephalin-A	Penk	435951	384312	352047	390770	466657	628977	529920	541851	0.721176	0.0468279
O35522	Proteasome subunit beta type-9	Psmb9	40056.4	53674.9	53523.8	49085	72628.4	58849.6	75041	68839.7	0.713034	0.0433087
Q9D387	Lysosome-associated membrane glycoprotein 5	Lamp5	539564	416077	407630	454424	582456	672008	660536	638333	0.711891	0.022757
Q8BM47	Pleckstrin homology domain-containing family M member 3	Plekhm3	14754.6	17965.5	15447.9	16056	22409.8	21576.1	23751.8	22579.2	0.711096	0.00496783
O88533	Aromatic-L-amino-acid decarboxylase	Ddc	637211	568703	554804	586906	709141	890786	893570	831166	0.706124	0.0209421
Q8BQN4	Carn_acyltransf domain-containing protein (Fragment)	Chat	150752	124225	130653	135210	184887	223458	168073	192139	0.703708	0.0354732
Q9DAT2	MRG/MORF4L-binding protein	Mrgbp	9487.08	9624.94	11322.8	10144.9	13813.5	12986.5	16514.8	14438.3	0.702643	0.0243394
Q7TPW1	Nexilin	Nexn	121511	129405	131476	127464	172052	201780	170484	181439	0.702518	0.00707795
P17141	Zinc finger protein 37	Zfp37	15056	16461.5	15572.1	15696.5	21756.6	24569.4	20914	22413.3	0.700321	0.0046892
Q60613	Adenosine receptor A2a	Adora2a	96518.2	96391.6	79584	90831.3	121593	144204	124938	130245	0.697388	0.0119498
P41539	Protachykinin-1	Tac1	131722	118046	142615	130794	153127	212507	200849	188828	0.692665	0.0409339
Q80YW0	Cytohesin-4	Cyth4	43953.6	44282.6	48616.1	45617.4	65635.5	54809.4	77297.6	65914.2	0.692073	0.0382013
Q80XD1	Beta-chimaerin	Chn2	80628.6	80551.7	87397.6	82859.3	117012	138423	105644	120360	0.688431	0.0191364
Q9EPB7	Probable G-protein coupled receptor 88	Gpr88	35893.8	30885.6	37510.6	34763.3	48950	55389.8	47282.1	50540.6	0.687829	0.00766487
Q8CA95	cAMP and cAMP-inhibited cGMP 3',5'-cyclic phosphodiesterase 10A	Pde10a	1388490	1272510	1191890	1.2843e+06	1729880	2043250	1845210	1872780	0.68577	0.00548077
A0A087WNU5	Ankyrin-3 (Fragment)	Ank3	30411.4	30673.7	24721.2	28602.1	41780.8	41729.6		41755.2	0.684995	0.0134841
Q3V2R3	Chimaerin	Chn2	90605.1	80532.5	77259.4	82799	117003	135480	111054	121179	0.683278	0.0101791
Q8K0H5	Transcription initiation factor TFIID subunit 10	Taf10	42955.7	47154.2	46776.3	45628.7	80507.5	65597.1	55488.3	67197.6	0.679023	0.0432897
Q80YR9	RNA-binding protein 12B-A	Rbm12b1	7727.35	9438.7	8485.24	8550.43	12813.8	11597.9	13499.4	12637	0.676617	0.00536589
G3XA50	Leucine-rich repeat-containing 10B	Lrrc10b	55683.3	57737.2	52987.5	55469.3	75086.1	89707.5	81185.2	81992.9	0.676514	0.00400281
Q9CZB6	Mediator of RNA polymerase II transcription subunit 7	Med7	24360	18706.5	19108.7	20725.1	29330.8	30436.5	32158.1	30641.8	0.676366	0.0076924
A2AE27	AMP deaminase	Ampd2	89648	105445	138516	111203	189396	162022	144484	165301	0.672732	0.0497059
Q8VEL9	GTP-binding protein REM 2	Rem2	575914	561551	599097	578854	774191	971815	839531	861846	0.671645	0.00874794
Q61327	Sodium-dependent dopamine transporter	Slc6a3	581731	575290	517456	558159	742151	881755	870841	831582	0.671201	0.00515668
Q6IFZ8	Predicted pseudogene 5478	Gm5478	150818	123058	150053	141310	252483	194687	193446	213539	0.661752	0.0283539
P24529	Tyrosine 3-monooxygenase	Th	417539	357456	412577	395857	566766	631864	622964	607198	0.651941	0.00165868
Q61495	Desmoglein-1-alpha	Dsg1a;Dsg1b	18331.9	24469.9	20117.2	20973	36861.5	27056	32736.7	32218.1	0.65097	0.029101
Q6NSR3	Uncharacterized aarF domain-containing protein kinase 2	Adck2	12718.3	9737.58	15853.6	12769.8	22206.7	19027.2	17843	19692.3	0.648468	0.0343596
Q03963	Interferon-induced, double-stranded RNA-activated protein kinase	Eif2ak2	37234	40948.7	31153.8	36445.5	49859.8	52904.5	66283.3	56349.2	0.646779	0.0264387
Q8BTN4	UBA_e1_C domain-containing protein	Uba7	18444.6	28028.7	22568.9	23014.1	35093.8	32992.8	39860.2	35982.3	0.639595	0.0196019
P0C5J4	G-protein coupled receptor 52	Gpr52	14116.3	10980.8	16371.3	13822.8	19293	23688.2	22108.3	21696.5	0.637098	0.0176783
S4R197	cAMP and cAMP-inhibited cGMP 3',5'-cyclic phosphodiesterase 10A	Pde10a	177798	139736	162393	159976	234361	272976	251271	252869	0.632642	0.00410426
Q8BFU8	Vesicular glutamate transporter 3	Slc17a8	51434.4	46508.1	52229.6	50057.4	68780.8	82513.8	86801.6	79365.4	0.63072	0.00687709
A2AJQ3	Probable C-mannosyltransferase DPY19L4	Dpy19l4	12950.1	9554.65	9054.21	10519.7	15348.6	17118.5	17786.9	16751.3	0.627989	0.0119004
O35417	Proenkephalin-B	Pdyn	113980	81939.4	82052.8	92657.4	141390	145084	158543	148339	0.624633	0.00936359
Q91Y13	Cadherin-related neural recepter 5 (Fragment)	Pcdha12	31495.5	25090.3	38229.4	31605.1	50767.2	57826.1	44981	51191.4	0.61739	0.0210303
Q3UVY1	Probable G-protein coupled receptor 149	Gpr149	53604.8	55265	44090.6	50986.8	76945.9	89337.1	81557.3	82613.4	0.617173	0.00324252
A0A8D4USI8	Megakaryoblastic leukemia 2 isoform named SOLOIST	Mrtfb		5910.18	7193.31	6551.74	11340.9	11281	10488.7	11036.9	0.593624	0.00484682
P18525	Immunoglobulin heavy variable 5-12 (Fragment)	Ighv5-12;Ighv5-15	10509.7	15566.6	9153.39	11743.2	16642.4	19321.4	23983.8	19982.5	0.587675	0.0468013
Q8BHB9	Chloride intracellular channel protein 6	Clic6	81744.4	72799.9	62469.3	72337.9	100807	136372	134894	124024	0.583255	0.0159679
Q61781	Keratin, type I cytoskeletal 14	Krt14	18177.4	25090	31441.3	24902.9	35819.2	49975.8	43590.3	43128.4	0.577413	0.0313385
Q8R367	Ras-related and estrogen-regulated growth inhibitor	Rerg	11388.1	10144.4	10841.6	10791.4	18296.5	21883.6	16393.8	18858	0.572244	0.00809479
A0A140T8M5	Immunoglobulin kappa variable 6-15 (Fragment)	Igkv6-15	26811.6	23965	18740.1	23172.2	31883.6	38725.8	51431.9	40680.4	0.569616	0.047543
A2AQ87	SH2 domain-containing adapter protein F (Fragment)	Shf	20294	16187.5	24762	20414.5	44794.6	36474.1	27261.1	36176.6	0.564301	0.0489918
Q62481	Vacuolar protein sorting-associated protein 72 homolog	Vps72	52335.1	52203.1	73462.1	59333.4	108174	127956	82024.9	106052	0.559477	0.0361543
Q9EQH4	Transcription initiation factor TFIID subunit 8	Taf8	7682.77	12547.5	14174.7	11468.3	21694	21820.6	18076.9	20530.5	0.558599	0.0170629
Q3TJA9	DnaJ homolog subfamily A member 3, mitochondrial	Dnaja3	16956.2	12739.4	18353.8	16016.5	23333.9	33600	30640.8	29191.6	0.548668	0.0194536
Q8VCU0	Protein angel homolog 1	Angel1	6386.87	15560.3	12805.1	11584.1	20294.1	20517.5	23291.5	21367.7	0.542131	0.0274559
Q6P1G2	Lysine-specific demethylase 2B	Kdm2b		5529.41	6075.14	5802.27	10834.9		10575.2	10705	0.542013	0.00377745
Q80VM4	Zinc finger protein 579	Znf579	61462.8	45393	33952.9	46936.2	86258.4	89044.6		87651.5	0.535487	0.0292762
O09039	SH2B adapter protein 3	Sh2b3	8003.39		7073.91	7538.65	14587	13213.8	15886.3	14562.4	0.51768	0.00690059
Q8BGW2	WW domain binding protein 1-like	Wbp1l	5901.78	6509.05	10530.8	7647.21	15427.1	13593	16366.8	15129	0.505468	0.0108807
O35618	Protein Mdm4	Mdm4	9565.25	10515.3	7361.5	9147.35	18759.1	17030.9	18853.1	18214.4	0.502205	0.00120653
A0A075B5J9	Immunoglobulin kappa variable 17-127	Igkv17-121;Igkv17-127	152827	148181	193791	164933	291106	328453	376457	332005	0.496778	0.00430294
P20934	Protein EVI2A	Evi2a	5535.47	6351.1	7801.55	6562.71	10356	15741.8	15033.6	13710.5	0.478664	0.0169844
Q2MHN3	Zinc finger homeobox protein 2	Zfhx2	6226.05	4955.56	11112.3	7431.3	20000.3	16582.7	13168.9	16584	0.448102	0.0282498
Q4LDG0	Long-chain fatty acid transport protein 5	Slc27a5	18295.7	19150.8	21193.6	19546.7	46685.8	35546.7	51419.4	44550.6	0.438752	0.0063923
F6R9G0	E1A-binding protein p400 (Fragment)	Ep400		2691.4	5964.5	4327.95	11468.3	9895.2	11558.8	10974.1	0.394379	0.0179062
A6H644	Protein phosphatase 1 regulatory subunit	Ppp1r12b		2602.06	4623.36	3612.71	8331.49	10366.5	10215.6	9637.86	0.374846	0.0129607
P03953	Complement factor D	Cfd	10082.5	9335.9	6270.91	8563.1	20689.4	29793	23643.5	24708.6	0.346563	0.00525298
Q8BLV4	Leucine-rich repeat flightless-interacting protein 1 (Fragment)	Lrrfip1	88617.1	95087.6	85195.3	89633.3	106392	105474	108221	106696	0.840084	0.00478131
A0A140LHQ8	Phosphatidylinositol-binding clathrin assembly protein (Fragment)	Picalm	464807	476381	486617	475935	422496	383458	436919	414291	1.14879	0.022943
A0A140LIW3	FERM and PDZ domain-containing 3	Frmpd3	68552.3	69201	68834.1	68862.5	66078.3	62377.7	66603.9	65020	1.0591	0.0458783
A0A1W2P863	Neurofibromin (Fragment)	Nf1	126506	116885	120004	121132	103167	106582	102078	103942	1.16537	0.00543149
G3X972	Sec24-related gene family, member C (S. cerevisiae)	Sec24c	672777	681525	694750	683017	656030	641864	653898	650597	1.04983	0.0139505
A0A2I3BQP6	Calcium/calmodulin-dependent protein kinase type II subunit gamma (Fragment)	Camk2g	334712	335767	317121	329200	300338	289393	310003	299911	1.09766	0.0260205
A0A2R8W6S4	Protein kinase C and casein kinase substrate in neurons protein 2 (Fragment)	Pacsin2	151803	141834	151680	148439	162148	176262	164557	167656	0.88538	0.0245868
A2A5Z6	E3 ubiquitin-protein ligase SMURF2	Smurf2	37742.7	33443.3	36348.7	35844.9	32602	28620.5	28922.3	30048.3	1.19291	0.0322977
A2A690	Protein TANC2	Tanc2	545139	538692	550657	544829	529148	514305	508561	517338	1.05314	0.0174736
A2A6T1	Cerebellar degeneration-related protein 2-like	Cdr2l	55816.1	59879.1	62984.1	59559.8	65092.2	73750.5	70456.1	69766.3	0.853704	0.0353857
Q91WQ3	Tyrosine--tRNA ligase	Yars	1265390	1246160	1242120	1.25122e+06	1294520	1302040	1273610	1.29006e+06	0.969898	0.0251417
A2A7S8	Uncharacterized protein KIAA1522	Kiaa1522	21039.3	19733.1	21378.3	20716.9	19400.4	17218.3	18224.9	18281.2	1.13324	0.0390428
A2AL71	Aspartyl/asparaginyl beta-hydroxylase	Asph	216821	230463	246622	231302	196373	183089	199288	192917	1.19897	0.0181917
A2ALS5	Rap1 GTPase-activating protein 1	Rap1gap	852655	814863	858714	842077	959505	1046220	944751	983492	0.856212	0.0148614
A2VDF5	Glutamate receptor	Gria3	355365	349472	372838	359225	322125	304163	337180	321156	1.11854	0.0324661
A6H6S0	Hect domain and RLD 3	Herc3	88394.3	82204.2	91230.2	87276.2	71377.4	81005.6	76520.1	76301	1.14384	0.0464362
B1AVZ0	Uracil phosphoribosyltransferase homolog	Uprt	265736	258161	254426	259441	269511	281439	270867	273939	0.947076	0.0448679
B2RR83	3'-5' RNA helicase YTHDC2	Ythdc2	188587	188323	185117	187342	173942	176964	171225	174044	1.07641	0.00264505
B2RUR8	OTU domain-containing protein 7B	Otud7b	112709	110170	113183	112021	122657	117047	126638	122114	0.917345	0.0263192
B2RW11	Ankyrin repeat domain 34A	Ankrd34a	221209	231015	230644	227623	209508	213463	212115	211695	1.07524	0.00953375
B5TVM2	Immunoglobulin-like domain-containing receptor 2	Ildr2	438471	446525	481227	455408	415226	389666	388671	397854	1.14466	0.0216249
E9QK53	Fibroblast growth factor receptor	Fgfr2	40881.9	40150	42616.4	41216.1	43969.7	48988.2	46269.4	46409.1	0.888104	0.0329959
A0A087WP65	R3hdm1 protein	R3hdm1	76822.4	76249.7	80918.7	77996.9	68893.2	66064.7	72413.7	69123.9	1.12836	0.019573
A0A1Y7VP50	Tectonin beta-propeller repeat-containing protein 2	Tecpr2	150155	144002	149900	148019	141694	140043	135558	139098	1.06413	0.0305216
B9EJ86	Oxysterol-binding protein-related protein 8	Osbpl8	989792	930408	955206	958469	1044570	1090850	1013210	1.04954e+06	0.913224	0.0325931
D3YTQ3	Heterogeneous nuclear ribonucleoprotein D-like	Hnrnpdl	129908	132638	115377	125974	112678	102963	102222	105954	1.18895	0.0340637
D3YVF0	A-kinase anchor protein 5	Akap5	2067820	1859350	2007670	1978280	2229590	2381300	2300780	2303890	0.858669	0.0127357
D3YYY8	Rho guanine nucleotide exchange factor (GEF) 26	Arhgef26	51752.1	49485.1	46898.4	49378.5	55375.8	58094.4	55731.5	56400.6	0.875497	0.0128645
D3YZU1	SH3 and multiple ankyrin repeat domains protein 1	Shank1	994191	979695	1049770	1.00789e+06	940938	817090	845491	867840	1.16137	0.031436
D3Z6I8	Tropomyosin alpha-3 chain	Tpm3	437140	466273	441804	448406	492258	494547	513633	500146	0.89655	0.0101713
E9PUA7	Tumor protein D52	Tpd52	182189	178639	195215	185348	228098	220727	211229	220018	0.84242	0.00780956
E9PUQ8	Diacylglycerol kinase delta	Dgkd	263937	292543	280585	279022	256429	247297	247143	250290	1.11479	0.0314197
E9PWW9	Remodeling and spacing factor 1	Rsf1	69471.3	74556.6	73486.1	72504.7	78480.7	78619.4	78007.6	78369.2	0.925167	0.0197402
E9PYF4	LIM domain only 7	Lmo7	549763	542075	562302	551380	520283	499878	519431	513197	1.0744	0.0127305
E9Q394	A-kinase anchor protein 13	Akap13	35175.6	35218	34827.5	35073.7	39835.4	37382.9	38454.8	38557.7	0.909642	0.00842907
E9Q6J5	Biorientation of chromosomes in cell division protein 1-like 1	Bod1l	120894	119876	117677	119482	136913	137159	127487	133853	0.892638	0.0123934
E9Q7G0	Nuclear mitotic apparatus protein 1	Numa1	312303	314717	323221	316747	340480	336815	347929	341741	0.926862	0.00580306
E9Q9R9	Disks large homolog 5	Dlg5	364965	355617	355963	358848	371577	394796	400741	389038	0.922399	0.0326331
E9QAN8	Phosphatidylinositol-4-phosphate 3-kinase catalytic subunit type 2 beta	Pik3c2b	30610.2	28044.1	30334.9	29663.1	36284.6	32805.2	36276.3	35122	0.844571	0.0181986
F6W8I0	YjeF N-terminal domain-containing protein 3	Yjefn3	220744	239233	227759	229245	200659	195857	203566	200027	1.14607	0.0074686
F6ZDS4	Nucleoprotein TPR	Tpr	231111	238685	234853	234883	243583	246716	248339	246213	0.953984	0.0119906
F8VPU2	FERM, ARHGEF and pleckstrin domain-containing protein 1	Farp1	2714070	2880830	3000270	2.86506e+06	2568960	2563170	2561910	2564680	1.11712	0.0223968
Q9D1K7	RIKEN cDNA 1700037H04 gene	1700037H04Rik	723139	721794	690982	711972	789347	737172	785538	770686	0.923816	0.0413735
G5E8B9	Zinc finger and BTB domain-containing protein 11	Zbtb11	34220.9	39182.5	37614.4	37005.9	41837.3	41307.5	40977.2	41374	0.894425	0.0423709
H3BJD0	Protein phosphatase 1, regulatory subunit 9A	Ppp1r9a	722977	725435	734393	727602	801847	782084	775801	786577	0.925022	0.00234673
K3W4T3	V-type proton ATPase subunit a	Atp6v0a1	50521.8	49768.2	45105.1	48465	42687.4	38223.3	43427.7	41446.1	1.16935	0.0403531
O08539	Myc box-dependent-interacting protein 1	Bin1	3699270	3652590	3745230	3699030	3868940	3832300	4061680	3.92097e+06	0.943396	0.0432374
O08709	Peroxiredoxin-6	Prdx6	10156900	10376800	10065700	10199800	10593300	10615600	10501000	1.057e+07	0.964979	0.0199872
O08739	AMP deaminase 3	Ampd3	266257	263379	273126	267587	276750	294382	284956	285363	0.93771	0.0386012
O08914	Fatty-acid amide hydrolase 1	Faah	638765	632086	646780	639210	570483	587400	546755	568213	1.12495	0.00478379
O09106	Histone deacetylase 1	Hdac1	86676.7	85882.6	88058.5	86872.6	63586.4	79804.8	75864.4	73085.2	1.18865	0.0488356
O09172	Glutamate--cysteine ligase regulatory subunit	Gclm	404949	421002	413102	413018	439411	434235	428002	433883	0.951911	0.0214257
O35126	Atrophin-1	Atn1	58949.1	64407.3	53660.5	59005.6	67859.7	68600.3	68564.5	68341.5	0.863394	0.0399368
O35215	D-dopachrome decarboxylase	Ddt	4061750	3671030	3874510	3.8691e+06	4138370	4257660	4305920	4.23398e+06	0.91382	0.0416051
O35219	Potassium voltage-gated channel subfamily H member 2	Kcnh2	27775.7	25482.8	27076.7	26778.4	29566.9	32248.2	32179.1	31331.4	0.854683	0.0149732
O35405	5'-3' exonuclease PLD3	Pld3	3963130	4065220	3903050	3.97713e+06	3355310	3721190	3343210	3.47324e+06	1.14508	0.0191732
O35435	Dihydroorotate dehydrogenase (quinone), mitochondrial	Dhodh	317094	329590	325673	324119	344141	358528	354299	352323	0.919949	0.00750028
O35609	Secretory carrier-associated membrane protein 3	Scamp3	664527	653603	657007	658379	687112	683197	693531	687947	0.95702	0.00258528
O35639	Annexin A3	Anxa3	861684	958797	933643	918041	1016500	1030340	1015640	1.02083e+06	0.899312	0.0252177
O35643	AP-1 complex subunit beta-1	Ap1b1	2606420	2589100	2550470	2.582e+06	2653100	2646980	2708200	2.66943e+06	0.967248	0.0267101
O35685	Nuclear migration protein nudC	Nudc	1211820	1229150	1197190	1212720	1261700	1273810	1275250	1.27025e+06	0.954707	0.00484184
O35718	Suppressor of cytokine signaling 3	Socs3		408703	419102	413902	347527	369307	359842	358892	1.15328	0.00884366
O35874	Neutral amino acid transporter A	Slc1a4	1146370	1205610	1108830	1.1536e+06	1057280	1065870	1087110	1.07009e+06	1.07805	0.0474464
O35887	Calumenin	Calu	1283980	1276250	1328860	1.29636e+06	1399990	1415230	1401230	1.40548e+06	0.922361	0.00310322
O35954	Membrane-associated phosphatidylinositol transfer protein 1	Pitpnm1	821856	812325	822494	818892	750474	752255	785583	762771	1.07358	0.00914964
O54988	STE20-like serine/threonine-protein kinase	Slk	562091	550361	570998	561150	601066	598942	601509	600506	0.934462	0.00284334
O55102	Biogenesis of lysosome-related organelles complex 1 subunit 1	Bloc1s1	187241	172935	179862	180013	196847	203887	189238	196657	0.915362	0.0480537
O55106	Striatin	Strn	1286980	1206610	1270810	1254800	1423050	1405860	1355620	1.39484e+06	0.899599	0.0116631
O55126	Protein NipSnap homolog 2	Nipsnap2	3598120	3668300	3611430	3625950	3718080	3892980	3763620	3791560	0.956321	0.043063
O70161	Phosphatidylinositol 4-phosphate 5-kinase type-1 gamma	Pip5k1c	3055670	2975180	2984440	3.0051e+06	2909710	2878330	2923380	2.90381e+06	1.03488	0.0242797
O70274	Protein tyrosine phosphatase type IVA 2	Ptp4a2	168284	172213	176591	172363	163671	160351	150137	158053	1.09054	0.0388759
O70310	Glycylpeptide N-tetradecanoyltransferase 1	Nmt1	936940	984348	974123	965137	904794	916673	917983	913150	1.05693	0.0256959
O70324	Monocarboxylate transporter 8	Slc16a2	72184.1	76512.6	74859.3	74518.7	70503	64739.3	67343.1	67528.5	1.10351	0.0287044
O70325	Phospholipid hydroperoxide glutathione peroxidase	Gpx4	1843300	1822090	1784960	1.81678e+06	1879110	1860990	1919480	1.88653e+06	0.963031	0.0453553
O70354	Carbonic anhydrase-related protein 11	Ca11	49499.8	47744.9	48331.7	48525.5	57890.7	55431.1	55520.6	56280.8	0.862203	0.00125734
O70566	Protein diaphanous homolog 2	Diaph2	442416	429462	441489	437789	457357	484716	479561	473878	0.923843	0.0182989
O88520	Leucine-rich repeat protein SHOC-2	Shoc2	327649	322577	328752	326326	292721	291714	274576	286337	1.13966	0.00295132
O88622	Poly(ADP-ribose) glycohydrolase	Parg	78007.5	73374.6	74213	75198.4	69140.8	66251.6	67955.4	67782.6	1.10941	0.0109515
O88736	3-keto-steroid reductase/17-beta-hydroxysteroid dehydrogenase 7	Hsd17b7	84369.8	80791.2	83923	83028	74833	70546.6	71032.8	72137.5	1.15097	0.00347927
O88839	Disintegrin and metalloproteinase domain-containing protein 15	Adam15	70982.6	76543.7	76493.6	74673.3	82388.6	82363	82056.1	82269.2	0.90767	0.0147412
O88844	Isocitrate dehydrogenase [NADP] cytoplasmic	Idh1	4342050	4145490	4138680	4208740	4469390	4399230	4388730	4.41912e+06	0.952394	0.0419946
O88952	Protein lin-7 homolog C	Lin7c	2165320	2080770	2102640	2.11624e+06	2185170	2232400	2280990	2.23285e+06	0.947775	0.0359208
O88998	Noelin	Olfm1	1601660	1620320	1498780	1.57359e+06	1435420	1473270	1410470	1439720	1.09298	0.0332244
O89032	SH3 and PX domain-containing protein 2A	Sh3pxd2a	213553	213711	220024	215763	222978	224864	227455	225099	0.958523	0.0200905
O89106	Bis(5'-adenosyl)-triphosphatase	Fhit	221069	222694	235903	226555	250824	248336	244055	247738	0.914494	0.0141849
P00920	Carbonic anhydrase 2	Ca2	13384500	14083900	13561400	13676600	14542100	14578700	14803400	14641400	0.934105	0.0128216
P05480	Proto-oncogene tyrosine-protein kinase Src	Src	1060380	1073860	1087350	1.07386e+06	1021480	1014890	1050760	1.02904e+06	1.04356	0.0293504
P05555	Integrin alpha-M	Itgam	728061	734306	710094	724154	782500	828506	760385	790464	0.916113	0.0359457
P06745	Glucose-6-phosphate isomerase	Gpi	11662200	11614000	11676600	1.16509e+07	12023800	12198300	11841700	1.20213e+07	0.969193	0.0240581
P08003	Protein disulfide-isomerase A4	Pdia4	533422	532961	484071	516818	563149	576033	567853	569012	0.908273	0.0359917
P08113	Endoplasmin	Hsp90b1	3347410	3358400	3252050	3.31929e+06	3393010	3500040	3449170	3.44741e+06	0.962836	0.048876
P08551	Neurofilament light polypeptide	Nefl	8207840	8590200	7932130	8243390	9014970	8836150	8734610	8861910	0.930205	0.0407947
P08553	Neurofilament medium polypeptide	Nefm	10854300	11331400	10921600	1.10358e+07	12295000	11801200	12168600	1.20883e+07	0.912932	0.00744569
P09103	Protein disulfide-isomerase	P4hb	1796760	1784090	1772860	1784570	1856150	1929350	1928560	1.90469e+06	0.936936	0.00890221
P0C605	cGMP-dependent protein kinase 1	Prkg1	82194	85675.9	84373.5	84081.1	71519.9	77665.1	70617.2	73267.4	1.14759	0.0113429
P11031	Activated RNA polymerase II transcriptional coactivator p15	Sub1	1385290	1398030	1384760	1389360	1547710	1486540	1445460	1.49324e+06	0.930435	0.0258156
P11352	Glutathione peroxidase 1	Gpx1	1460250	1451810	1359680	1.42391e+06	1595790	1511110	1541480	1549460	0.918974	0.0365776
P12023	Amyloid-beta precursor protein	App	944868	937972	954613	945818	1017470	1014740	985382	1005864	0.940304	0.00612493
P14576	Signal recognition particle 54 kDa protein	Srp54	372818	370152	380374	374448	383849	390136	399239	391075	0.957485	0.0372895
P15327	Bisphosphoglycerate mutase	Bpgm	428278	442289	426805	432457	475697	523925	480033	493218	0.876807	0.0198362
P15508	Spectrin beta chain, erythrocytic	Sptb	545933	530630	528978	535180	569737	612313	609591	597214	0.896129	0.0137322
P16951	Cyclic AMP-dependent transcription factor ATF-2	Atf2	65253.6	63606.1	69237	66032.2	79766.3	72465	73887.8	75373	0.876072	0.0286438
P22723	Gamma-aminobutyric acid receptor subunit gamma-2	Gabrg2	840263	858720	829266	842750	737652	797932	763860	766481	1.0995	0.0172342
P23492	Purine nucleoside phosphorylase	Pnp	417149	457316	442861	439109	475637	477169	506695	486500	0.902587	0.0377192
P23506	Protein-L-isoaspartate(D-aspartate) O-methyltransferase	Pcmt1	2306900	2310000	2339910	2.31894e+06	2383920	2463270	2463960	2437050	0.951534	0.0144527
P24288	Branched-chain-amino-acid aminotransferase, cytosolic	Bcat1	1310130	1347510	1267760	1.30847e+06	1383540	1443230	1425890	1.41755e+06	0.923046	0.0198997
P24527	Leukotriene A-4 hydrolase	Lta4h	1658080	1580100	1640540	1626240	1719040	1778130	1785850	1.76101e+06	0.923472	0.0131053
P24549	Aldehyde dehydrogenase 1A1	Aldh1a1	812668	903485	817480	844544	1007930	1004790	907601	973440	0.867587	0.0434507
P24638	Lysosomal acid phosphatase	Acp2	264789	263106	280035	269310	238437	255910	237060	243802	1.10462	0.0346951
P26043	Radixin	Rdx	839675	830964	800428	823689	882786	884244	858450	875160	0.941187	0.0240439
P27773	Protein disulfide-isomerase A3	Pdia3	4486610	4515460	4388380	4.46348e+06	4719850	4597040	4638680	4.65186e+06	0.959506	0.0233159
P28352	DNA-(apurinic or apyrimidinic site) endonuclease	Apex1	919783	913533	886569	906628	960803	1005280	955145	973743	0.931076	0.0235603
P28659	CUGBP Elav-like family member 1	Celf1	1041520	977569	1007040	1.00871e+06	887722	898047	852908	879559	1.14684	0.00492564
P30416	Peptidyl-prolyl cis-trans isomerase FKBP4	Fkbp4	1232060	1246190	1180510	1.21959e+06	1282380	1366380	1298920	1.31589e+06	0.926813	0.0415437
P31648	Sodium- and chloride-dependent GABA transporter 1	Slc6a1	4063210	4072490	4017320	4.05101e+06	3964060	3953760	3985150	3.96766e+06	1.02101	0.0126737
P39098	Mannosyl-oligosaccharide 1,2-alpha-mannosidase IB	Man1a2	134789	136663	142928	138127	115931	119496	123277	119568	1.15521	0.00464426
P40630	Transcription factor A, mitochondrial	Tfam	838663	827613	825939	830738	883283	948883	906453	912873	0.910026	0.0138424
[truncated: 10,534 more rows]

## Sheet: Figure 6E
GO_id	Category	Term	Test	Ref	TestAll	RefAll	Test_per	LOGP	richFactor	TestSeqs	Over_Under	p.value	RefSeqs	FDR	Ref_per
[truncated: 2,798 more rows]

[truncated: 21 more sheets: Figure 6F, Figure 6G, Figure 6H, Figure 7A, Figure 7B-C, Figure 8, Figure9, Figure10, Figure11, Figure12, Supplementary Fig.2A-B, Supplementary Fig.2C, Supplementary Fig.3, Supplementary Fig.4, Supplementary Fig.5, Supplementary Fig.6, Supplementary Fig.7, Supplementary Fig.8, Supplementary Fig.9, Supplementary Fig.10 …]
